# Supplementary material for: 2-Nitro-p-phenyl­ene bis­(toluene­sulfonate)
Source: Acta Crystallogr Sect E Struct Rep Online. 2008 Aug 23;64(Pt 9):o1816. doi: 10.1107/S1600536808026573 (PMC2960664; doi:10.1107/S1600536808026573)
Supplement: Supplementary file 1 [file e-64-o1816-sup1.cif]

##############################################################################
###                                                                        ###
###        Electronic paper (Acta Crystallographica Section E)             ###
###                                                                        ###
##############################################################################
#                                                                            #
# This CIF contains the data in a paper accepted for publication in Acta     #
# Crystallographica Section E. It conforms to the requirements of Notes      #
# for Authors for Section E, and has been peer reviewed under the auspices   #
# of the IUCr Commission on Journals.                                        #
#                                                                            #
# Full details of the Crystallographic Information File format               #
# are given in the paper "The Crystallographic Information File (CIF):       #
# a New Standard Archive File for Crystallography" by S. R. Hall, F. H.      #
# Allen and I. D. Brown [Acta Cryst. (1991), A47, 655-685].                  #
#                                                                            #
# The current version of the core CIF dictionary is obtainable from          #
# ftp://ftp.iucr.org/pub/cif_core.dic. The current version number is 2.4.    #
#                                                                            #
# Software is freely available for graphical display of the structure(s) in  #
# this CIF.  For information consult the CIF home page http://www.iucr.org/  #
# cif/home.html                                                              #
#                                                                            #
# This file may be used for bona fide research purposes within the           #
# scientific community so long as proper attribution is given to the journal # 
# article from which it was obtained.                                        #
#                                                                            #
##############################################################################
                                             
data_global
_audit_creation_method     SHELXL-97
_journal_date_recd_electronic     2008-07-19
_journal_date_accepted     2008-08-18
_journal_name_full     'Acta Crystallographica, Section E'
_journal_year     2008
_journal_volume     64
_journal_issue      9
_journal_page_first     o1816
_journal_page_last     o1816
_journal_paper_category     QO
_journal_coeditor_code     HK2500
_publ_contact_author_name     'Prof. Chao Liu'
_publ_contact_author_address
; School of Materials Science and Engineering,
  Hebei University of Technology
  Tianjin 300130
  People's Republic of China
;
_publ_contact_author_email     'liuchao_tj@yahoo.com'
_publ_contact_author_fax     ?
_publ_contact_author_phone     '86 022 60202972'
_publ_section_title
;
2-Nitro-<i>p</i>-phenylene bis(toluenesulfonate)
;
loop_
    _publ_author_name
    _publ_author_footnote
    _publ_author_address
    'Xiujie Ji' .
;
Tianjin Municipal Key Lab of Fiber Modification and Functional Fiber
Tianjin Polytechnic University,
Tianjin 300160
People's Republic of China
;
    'Bowen Cheng' .
;
Tianjin Municipal Key Lab of Fiber Modification and Functional Fiber
Tianjin Polytechnic University,
Tianjin 300160
People's Republic of China
;
    'Jun Song' .
;
Tianjin Municipal Key Lab of Fiber Modification and Functional Fiber
Tianjin Polytechnic University,
Tianjin 300160
People's Republic of China
;
    'Chao Liu' .
;
School of Materials Science and Engineering,
Hebei University of Technology,
Tianjin 300130
People's Republic of China
;
data_I
_chemical_name_systematic
;
2-Nitro-p-phenylene bis(toluenesulfonate)
;
_chemical_name_common     ?
_chemical_formula_moiety     'C20 H17 N O8 S2'
_chemical_formula_sum     'C20 H17 N O8 S2'
_chemical_formula_structural     ?
_chemical_formula_analytical     ?
_chemical_formula_iupac     'C20 H17 N O8 S2'
_chemical_formula_weight     463.49
_chemical_melting_point     415
_symmetry_cell_setting     triclinic
_symmetry_space_group_name_H-M     'P 1'
_symmetry_space_group_name_Hall     'P 1'
loop_
    _symmetry_equiv_pos_as_xyz
    'x, y, z'
_cell_length_a     7.926(3)
_cell_length_b     8.244(3)
_cell_length_c     8.709(3)
_cell_angle_alpha     98.323(6)
_cell_angle_beta     96.180(6)
_cell_angle_gamma     103.915(6)
_cell_volume     540.5(3)
_cell_formula_units_Z     1
_cell_measurement_reflns_used     1246
_cell_measurement_theta_min     2.59
_cell_measurement_theta_max     26.91
_cell_measurement_temperature     294(2)
_exptl_crystal_description     block
_exptl_crystal_colour     colorless
_exptl_crystal_size_max     0.26
_exptl_crystal_size_mid     0.22
_exptl_crystal_size_min     0.16
_exptl_crystal_density_diffrn     1.424
_exptl_crystal_density_meas     ?
_exptl_crystal_density_method     'not measured'
_exptl_crystal_F_000     240
_exptl_absorpt_coefficient_mu     0.293
_exptl_absorpt_correction_type     multi-scan
_exptl_absorpt_process_details     '(SADABS; Sheldrick, 1996)'
_exptl_absorpt_correction_T_min     0.9277
_exptl_absorpt_correction_T_max     0.9546
_exptl_special_details
;
;
_diffrn_ambient_temperature     294(2)
_diffrn_radiation_type     'Mo K\a'
_diffrn_radiation_wavelength     0.71073
_diffrn_radiation_source     'fine-focus sealed tube'
_diffrn_radiation_monochromator     graphite
_diffrn_measurement_device_type     'Bruker SMART CCD area-detector'
_diffrn_measurement_method     '\f and \w'
_diffrn_detector_area_resol_mean     ?
_diffrn_reflns_number     2693
_diffrn_reflns_av_R_equivalents     0.0181
_diffrn_reflns_av_sigmaI/netI     0.0364
_diffrn_reflns_theta_min     2.39
_diffrn_reflns_theta_max     25.02
_diffrn_reflns_theta_full     25.02
_diffrn_measured_fraction_theta_max     0.989
_diffrn_measured_fraction_theta_full     0.989
_diffrn_reflns_limit_h_min     -9
_diffrn_reflns_limit_h_max     6
_diffrn_reflns_limit_k_min     -7
_diffrn_reflns_limit_k_max     9
_diffrn_reflns_limit_l_min     -10
_diffrn_reflns_limit_l_max     8
_diffrn_standards_number     ?
_diffrn_standards_interval_count     ?
_diffrn_standards_interval_time     ?
_diffrn_standards_decay_%     ?
loop_
    _diffrn_standard_refln_index_h
    _diffrn_standard_refln_index_k
    _diffrn_standard_refln_index_l
    ? ? ?
_refine_special_details
;
Refinement of <i>F</i>^2^ against ALL reflections. The weighted <i>R</i>-factor
<i>wR</i> and goodness of fit <i>S</i> are based on <i>F</i>^2^, conventional
<i>R</i>-factors <i>R</i> are based on <i>F</i>, with <i>F</i> set to zero for
negative <i>F</i>^2^. The threshold expression of <i>F</i>^2^ >
\s(<i>F</i>^2^) is used only for calculating <i>R</i>-factors(gt) <i>etc</i>.
and is not relevant to the choice of reflections for refinement.
<i>R</i>-factors based on <i>F</i>^2^ are statistically about twice as large
as those based on <i>F</i>, and <i>R</i>- factors based on ALL data will be
even larger.
;
_reflns_number_total     1918
_reflns_number_gt     1717
_reflns_threshold_expression     I>2\s(I)
_refine_ls_structure_factor_coef     Fsqd
_refine_ls_matrix_type     full
_refine_ls_R_factor_all     0.0655
_refine_ls_R_factor_gt     0.0450
_refine_ls_wR_factor_gt     0.1168
_refine_ls_wR_factor_ref     0.1346
_refine_ls_goodness_of_fit_ref     1.049
_refine_ls_restrained_S_all     1.048
_refine_ls_number_reflns     1918
_refine_ls_number_parameters     282
_refine_ls_number_restraints     ?
_refine_ls_hydrogen_treatment     constr
_refine_ls_weighting_scheme     calc
_refine_ls_weighting_details
              'w=1/[\s^2^(Fo^2^)+(0.0884P)^2^+0.0596P] where P=(Fo^2^+2Fc^2^)/3'
_atom_sites_solution_hydrogens     geom
_atom_sites_solution_primary     direct
_atom_sites_solution_secondary     difmap
_refine_ls_shift/su_max     0.007
_refine_ls_shift/su_mean     0.002
_refine_diff_density_max     0.381
_refine_diff_density_min     -0.287
_refine_ls_extinction_method     none
_refine_ls_extinction_coef     ?
_refine_ls_abs_structure_details     'Flack (1983), with 315 Friedel Pairs'
_refine_ls_abs_structure_Flack     0.21(13)
loop_
    _atom_type_symbol
    _atom_type_description
    _atom_type_scat_dispersion_real
    _atom_type_scat_dispersion_imag
    _atom_type_scat_source
    C C 0.0033 0.0016
; International Tables
Vol. C, Tables 4.2.6.8 and 6.1.1.4
;
    H H 0.0000 0.0000
; International Tables
Vol. C, Tables 4.2.6.8 and 6.1.1.4
;
    N N 0.0061 0.0033
; International Tables
Vol. C, Tables 4.2.6.8 and 6.1.1.4
;
    O O 0.0106 0.0000
; International Tables
Vol. C, Tables 4.2.6.8 and 6.1.1.4
;
    S S 0.1246 0.1234
; International Tables
Vol. C, Tables 4.2.6.8 and 6.1.1.4
;
_computing_data_collection     'SMART (Bruker, 1997)'
_computing_cell_refinement     'SMART (Bruker, 1997)'
_computing_data_reduction     'SAINT (Bruker, 1997)'
_computing_structure_solution     'SHELXS97 (Sheldrick, 2008)'
_computing_structure_refinement     'SHELXL97 (Sheldrick, 2008)'
_computing_molecular_graphics
                             'SHELXTL (Sheldrick, 2008) and PLATON (Spek, 2003)'
_computing_publication_material     'SHELXTL (Sheldrick, 2008)'
loop_
    _atom_site_type_symbol
    _atom_site_label
    _atom_site_fract_x
    _atom_site_fract_y
    _atom_site_fract_z
    _atom_site_U_iso_or_equiv
    _atom_site_adp_type
    _atom_site_calc_flag
    _atom_site_refinement_flags
    _atom_site_occupancy
    _atom_site_disorder_assembly
    _atom_site_disorder_group
    S S1 0.2533(2) 0.96499(17) 1.25707(16) 0.0455(6) Uani d . 1 . .
    S S2 -0.0820(2) 0.52158(16) 0.40141(16) 0.0461(6) Uani d . 1 . .
    O O1 0.1899(10) 1.0093(7) 1.3993(6) 0.0661(19) Uani d . 1 . .
    O O2 0.3449(8) 0.8397(6) 1.2462(6) 0.0602(18) Uani d . 1 . .
    O O3 0.0766(7) 0.8988(6) 1.1351(6) 0.0461(14) Uani d . 1 . .
    O O4 0.0995(7) 0.5877(7) 0.5288(6) 0.0477(15) Uani d . 1 . .
    O O5 -0.1792(8) 0.6481(6) 0.4198(6) 0.0602(17) Uani d . 1 . .
    O O6 -0.0204(8) 0.4733(7) 0.2588(6) 0.0578(16) Uani d . 1 . .
    O O7 0.2194(9) 0.3656(8) 0.7024(7) 0.103(2) Uani d . 1 . .
    O O8 0.0174(10) 0.3014(7) 0.8493(7) 0.104(2) Uani d . 1 . .
    N N1 0.1160(10) 0.4007(7) 0.7819(7) 0.0713(17) Uani d . 1 . .
    C C1 0.3630(12) 1.1486(10) 1.1911(10) 0.043(2) Uani d . 1 . .
    C C2 0.4931(12) 1.1343(12) 1.0940(10) 0.058(3) Uani d . 1 . .
    H H2 0.5251 1.0333 1.0693 0.069 Uiso calc R 1 . .
    C C3 0.5700(14) 1.2794(13) 1.0380(11) 0.066(3) Uani d . 1 . .
    H H3 0.6527 1.2728 0.9709 0.080 Uiso calc R 1 . .
    C C4 0.5312(14) 1.4300(14) 1.0756(12) 0.063(3) Uani d . 1 . .
    C C5 0.4075(13) 1.4426(12) 1.1802(12) 0.068(3) Uani d . 1 . .
    H H5 0.3828 1.5461 1.2115 0.082 Uiso calc R 1 . .
    C C6 0.3232(12) 1.2979(11) 1.2355(10) 0.055(3) Uani d . 1 . .
    H H6 0.2402 1.3040 1.3025 0.066 Uiso calc R 1 . .
    C C7 0.6108(16) 1.5928(14) 1.0174(12) 0.100(4) Uani d . 1 . .
    H H7A 0.7225 1.6490 1.0800 0.150 Uiso calc R 1 . .
    H H7B 0.5334 1.6661 1.0256 0.150 Uiso calc R 1 . .
    H H7C 0.6267 1.5659 0.9098 0.150 Uiso calc R 1 . .
    C C8 0.0860(11) 0.8191(9) 0.9787(8) 0.039(2) Uani d . 1 . .
    C C9 0.0942(10) 0.6546(8) 0.9560(9) 0.0405(19) Uani d . 1 . .
    H H9 0.0989 0.5959 1.0392 0.049 Uiso calc R 1 . .
    C C10 0.0717(12) 0.9097(10) 0.8580(9) 0.049(2) Uani d . 1 . .
    H H10 0.0579 1.0193 0.8773 0.058 Uiso calc R 1 . .
    C C11 0.0786(11) 0.8330(9) 0.7098(9) 0.050(2) Uani d . 1 . .
    H H11 0.0740 0.8936 0.6279 0.060 Uiso calc R 1 . .
    C C12 0.0926(10) 0.6654(10) 0.6776(9) 0.040(2) Uani d . 1 . .
    C C13 0.0952(10) 0.5776(9) 0.8033(9) 0.041(2) Uani d . 1 . .
    C C14 -0.1986(12) 0.3410(11) 0.4653(9) 0.039(2) Uani d . 1 . .
    C C15 -0.3270(10) 0.3498(10) 0.5546(9) 0.046(2) Uani d . 1 . .
    H H15 -0.3577 0.4514 0.5797 0.055 Uiso calc R 1 . .
    C C16 -0.4131(12) 0.2048(11) 0.6089(10) 0.051(2) Uani d . 1 . .
    H H16 -0.5036 0.2094 0.6679 0.061 Uiso calc R 1 . .
    C C17 -0.3648(13) 0.0550(12) 0.5756(10) 0.054(3) Uani d . 1 . .
    C C18 -0.2358(13) 0.0481(11) 0.4832(11) 0.059(3) Uani d . 1 . .
    H H18 -0.2063 -0.0540 0.4571 0.071 Uiso calc R 1 . .
    C C19 -0.1494(11) 0.1887(10) 0.4286(10) 0.053(3) Uani d . 1 . .
    H H19 -0.0600 0.1833 0.3686 0.064 Uiso calc R 1 . .
    C C20 -0.4603(13) -0.1022(13) 0.6365(12) 0.082(3) Uani d . 1 . .
    H H20A -0.5067 -0.1946 0.5501 0.123 Uiso calc R 1 . .
    H H20B -0.5548 -0.0775 0.6878 0.123 Uiso calc R 1 . .
    H H20C -0.3792 -0.1331 0.7097 0.123 Uiso calc R 1 . .
loop_
    _atom_site_aniso_label
    _atom_site_aniso_U_11
    _atom_site_aniso_U_22
    _atom_site_aniso_U_33
    _atom_site_aniso_U_12
    _atom_site_aniso_U_13
    _atom_site_aniso_U_23
    S1 0.0547(15) 0.0356(11) 0.0427(13) 0.0047(10) 0.0065(11) 0.0075(9)
    S2 0.0554(15) 0.0371(12) 0.0423(13) 0.0051(10) 0.0035(11) 0.0100(9)
    O1 0.097(6) 0.056(4) 0.043(4) 0.009(4) 0.017(4) 0.012(3)
    O2 0.071(5) 0.042(4) 0.067(4) 0.017(3) -0.001(4) 0.016(3)
    O3 0.049(4) 0.043(3) 0.042(3) 0.007(3) 0.007(3) 0.000(2)
    O4 0.046(4) 0.048(3) 0.044(4) 0.000(3) 0.011(3) 0.008(2)
    O5 0.065(5) 0.039(4) 0.070(4) 0.009(3) -0.004(4) 0.009(3)
    O6 0.071(5) 0.058(4) 0.038(4) -0.002(3) 0.014(3) 0.013(3)
    O7 0.127(5) 0.102(5) 0.103(4) 0.080(4) 0.018(4) 0.004(3)
    O8 0.169(6) 0.043(3) 0.103(4) 0.029(3) 0.009(4) 0.031(3)
    N1 0.099(5) 0.050(3) 0.062(3) 0.029(3) -0.016(3) 0.003(3)
    C1 0.041(6) 0.034(5) 0.048(6) -0.001(4) 0.003(4) 0.006(4)
    C2 0.062(7) 0.067(6) 0.050(5) 0.018(5) 0.026(5) 0.009(4)
    C3 0.063(7) 0.075(8) 0.055(6) 0.000(5) 0.017(5) 0.016(5)
    C4 0.049(7) 0.066(7) 0.066(7) -0.004(5) -0.007(5) 0.033(5)
    C5 0.054(7) 0.043(6) 0.106(10) 0.006(5) 0.005(7) 0.024(5)
    C6 0.057(7) 0.040(5) 0.074(7) 0.021(5) 0.013(5) 0.014(4)
    C7 0.085(8) 0.093(9) 0.099(9) -0.031(7) -0.006(7) 0.048(6)
    C8 0.039(5) 0.032(4) 0.040(5) -0.002(4) 0.006(4) 0.008(3)
    C9 0.049(6) 0.030(4) 0.042(5) 0.007(4) 0.003(4) 0.013(3)
    C10 0.060(7) 0.028(5) 0.050(6) 0.005(4) -0.008(5) 0.005(4)
    C11 0.056(6) 0.041(5) 0.046(6) -0.004(4) -0.003(4) 0.020(4)
    C12 0.029(5) 0.040(5) 0.047(6) 0.002(4) 0.001(4) 0.011(4)
    C13 0.041(5) 0.033(5) 0.050(6) 0.008(4) 0.006(4) 0.013(3)
    C14 0.039(5) 0.043(5) 0.034(5) 0.011(4) 0.003(4) 0.008(4)
    C15 0.040(5) 0.036(5) 0.056(5) 0.006(4) -0.002(4) 0.002(3)
    C16 0.040(5) 0.070(6) 0.047(5) 0.014(5) 0.012(4) 0.018(4)
    C17 0.042(6) 0.052(6) 0.062(6) -0.004(5) 0.004(5) 0.018(5)
    C18 0.058(7) 0.042(5) 0.082(7) 0.016(5) 0.014(6) 0.018(5)
    C19 0.048(6) 0.043(5) 0.067(7) 0.004(4) 0.025(5) 0.008(4)
    C20 0.064(7) 0.083(8) 0.112(9) 0.011(6) 0.021(6) 0.061(6)
_geom_special_details
;
All e.s.d.'s (except the e.s.d. in the dihedral angle between two l.s. planes)
are estimated using the full covariance matrix. The cell e.s.d.'s are taken
into account individually in the estimation of e.s.d.'s in distances, angles
and torsion angles; correlations between e.s.d.'s in cell parameters are only
used when they are defined by crystal symmetry. An approximate (isotropic)
treatment of cell e.s.d.'s is used for estimating e.s.d.'s involving l.s.
planes.
;
loop_
    _geom_bond_atom_site_label_1
    _geom_bond_atom_site_label_2
    _geom_bond_site_symmetry_2
    _geom_bond_distance
    _geom_bond_publ_flag
    S1 O2 . 1.396(6) ?
    S1 O1 . 1.419(6) ?
    S1 O3 . 1.591(6) ?
    S1 C1 . 1.762(8) ?
    S2 O6 . 1.422(5) ?
    S2 O5 . 1.439(6) ?
    S2 O4 . 1.643(6) ?
    S2 C14 . 1.752(9) ?
    O3 C8 . 1.441(8) ?
    O4 C12 . 1.373(8) ?
    O7 N1 . 1.189(7) ?
    O8 N1 . 1.247(8) ?
    N1 C13 . 1.494(9) ?
    C1 C6 . 1.357(10) ?
    C1 C2 . 1.417(10) ?
    C2 C3 . 1.387(13) ?
    C2 H2 . 0.9300 ?
    C3 C4 . 1.353(13) ?
    C3 H3 . 0.9300 ?
    C4 C5 . 1.419(13) ?
    C4 C7 . 1.521(14) ?
    C5 C6 . 1.399(13) ?
    C5 H5 . 0.9300 ?
    C6 H6 . 0.9300 ?
    C7 H7A . 0.9600 ?
    C7 H7B . 0.9600 ?
    C7 H7C . 0.9600 ?
    C8 C9 . 1.360(9) ?
    C8 C10 . 1.385(10) ?
    C9 C13 . 1.389(9) ?
    C9 H9 . 0.9300 ?
    C10 C11 . 1.366(10) ?
    C10 H10 . 0.9300 ?
    C11 C12 . 1.403(10) ?
    C11 H11 . 0.9300 ?
    C12 C13 . 1.398(10) ?
    C14 C15 . 1.355(10) ?
    C14 C19 . 1.405(10) ?
    C15 C16 . 1.400(12) ?
    C15 H15 . 0.9300 ?
    C16 C17 . 1.380(12) ?
    C16 H16 . 0.9300 ?
    C17 C18 . 1.374(11) ?
    C17 C20 . 1.532(12) ?
    C18 C19 . 1.374(12) ?
    C18 H18 . 0.9300 ?
    C19 H19 . 0.9300 ?
    C20 H20A . 0.9600 ?
    C20 H20B . 0.9600 ?
    C20 H20C . 0.9600 ?
loop_
    _geom_angle_atom_site_label_1
    _geom_angle_atom_site_label_2
    _geom_angle_atom_site_label_3
    _geom_angle_site_symmetry_1
    _geom_angle_site_symmetry_3
    _geom_angle
    _geom_angle_publ_flag
    O2 S1 O1 . . 119.0(4) ?
    O2 S1 O3 . . 108.4(3) ?
    O1 S1 O3 . . 102.0(4) ?
    O2 S1 C1 . . 112.4(4) ?
    O1 S1 C1 . . 110.6(4) ?
    O3 S1 C1 . . 102.5(4) ?
    O6 S2 O5 . . 122.6(4) ?
    O6 S2 O4 . . 102.9(3) ?
    O5 S2 O4 . . 108.1(3) ?
    O6 S2 C14 . . 110.0(4) ?
    O5 S2 C14 . . 108.1(4) ?
    O4 S2 C14 . . 103.4(4) ?
    C8 O3 S1 . . 118.2(5) ?
    C12 O4 S2 . . 119.0(5) ?
    O7 N1 O8 . . 125.9(6) ?
    O7 N1 C13 . . 119.0(7) ?
    O8 N1 C13 . . 115.1(6) ?
    C6 C1 C2 . . 122.3(9) ?
    C6 C1 S1 . . 119.7(7) ?
    C2 C1 S1 . . 118.0(6) ?
    C3 C2 C1 . . 116.2(8) ?
    C3 C2 H2 . . 121.9 ?
    C1 C2 H2 . . 121.9 ?
    C4 C3 C2 . . 123.6(10) ?
    C4 C3 H3 . . 118.2 ?
    C2 C3 H3 . . 118.2 ?
    C3 C4 C5 . . 118.8(10) ?
    C3 C4 C7 . . 125.8(12) ?
    C5 C4 C7 . . 115.3(11) ?
    C6 C5 C4 . . 119.3(9) ?
    C6 C5 H5 . . 120.3 ?
    C4 C5 H5 . . 120.3 ?
    C1 C6 C5 . . 119.6(9) ?
    C1 C6 H6 . . 120.2 ?
    C5 C6 H6 . . 120.2 ?
    C4 C7 H7A . . 109.5 ?
    C4 C7 H7B . . 109.5 ?
    H7A C7 H7B . . 109.5 ?
    C4 C7 H7C . . 109.5 ?
    H7A C7 H7C . . 109.5 ?
    H7B C7 H7C . . 109.5 ?
    C9 C8 C10 . . 123.5(7) ?
    C9 C8 O3 . . 118.2(6) ?
    C10 C8 O3 . . 118.1(7) ?
    C8 C9 C13 . . 117.3(7) ?
    C8 C9 H9 . . 121.3 ?
    C13 C9 H9 . . 121.3 ?
    C11 C10 C8 . . 117.9(8) ?
    C11 C10 H10 . . 121.0 ?
    C8 C10 H10 . . 121.0 ?
    C10 C11 C12 . . 121.8(7) ?
    C10 C11 H11 . . 119.1 ?
    C12 C11 H11 . . 119.1 ?
    O4 C12 C13 . . 120.7(7) ?
    O4 C12 C11 . . 122.0(7) ?
    C13 C12 C11 . . 117.3(7) ?
    C9 C13 C12 . . 121.9(7) ?
    C9 C13 N1 . . 116.6(6) ?
    C12 C13 N1 . . 121.2(7) ?
    C15 C14 C19 . . 120.7(8) ?
    C15 C14 S2 . . 120.8(6) ?
    C19 C14 S2 . . 118.4(7) ?
    C14 C15 C16 . . 119.5(8) ?
    C14 C15 H15 . . 120.3 ?
    C16 C15 H15 . . 120.3 ?
    C17 C16 C15 . . 120.4(8) ?
    C17 C16 H16 . . 119.8 ?
    C15 C16 H16 . . 119.8 ?
    C18 C17 C16 . . 119.2(9) ?
    C18 C17 C20 . . 121.1(9) ?
    C16 C17 C20 . . 119.7(9) ?
    C17 C18 C19 . . 121.4(9) ?
    C17 C18 H18 . . 119.3 ?
    C19 C18 H18 . . 119.3 ?
    C18 C19 C14 . . 118.7(8) ?
    C18 C19 H19 . . 120.6 ?
    C14 C19 H19 . . 120.6 ?
    C17 C20 H20A . . 109.5 ?
    C17 C20 H20B . . 109.5 ?
    H20A C20 H20B . . 109.5 ?
    C17 C20 H20C . . 109.5 ?
    H20A C20 H20C . . 109.5 ?
    H20B C20 H20C . . 109.5 ?
loop_
    _geom_torsion_atom_site_label_1
    _geom_torsion_atom_site_label_2
    _geom_torsion_atom_site_label_3
    _geom_torsion_atom_site_label_4
    _geom_torsion_site_symmetry_1
    _geom_torsion_site_symmetry_2
    _geom_torsion_site_symmetry_3
    _geom_torsion_site_symmetry_4
    _geom_torsion
    _geom_torsion_publ_flag
    O2 S1 O3 C8 . . . . -45.0(6) ?
    O1 S1 O3 C8 . . . . -171.4(5) ?
    C1 S1 O3 C8 . . . . 74.1(5) ?
    O6 S2 O4 C12 . . . . 171.7(5) ?
    O5 S2 O4 C12 . . . . 40.7(6) ?
    C14 S2 O4 C12 . . . . -73.8(6) ?
    O2 S1 C1 C6 . . . . -160.2(7) ?
    O1 S1 C1 C6 . . . . -24.6(9) ?
    O3 S1 C1 C6 . . . . 83.5(7) ?
    O2 S1 C1 C2 . . . . 18.8(9) ?
    O1 S1 C1 C2 . . . . 154.4(8) ?
    O3 S1 C1 C2 . . . . -97.4(8) ?
    C6 C1 C2 C3 . . . . -4.1(15) ?
    S1 C1 C2 C3 . . . . 176.8(7) ?
    C1 C2 C3 C4 . . . . 2.3(16) ?
    C2 C3 C4 C5 . . . . 1.1(17) ?
    C2 C3 C4 C7 . . . . -179.8(9) ?
    C3 C4 C5 C6 . . . . -3.0(16) ?
    C7 C4 C5 C6 . . . . 177.8(8) ?
    C2 C1 C6 C5 . . . . 2.4(14) ?
    S1 C1 C6 C5 . . . . -178.6(8) ?
    C4 C5 C6 C1 . . . . 1.2(14) ?
    S1 O3 C8 C9 . . . . 79.1(8) ?
    S1 O3 C8 C10 . . . . -106.1(8) ?
    C10 C8 C9 C13 . . . . 2.7(12) ?
    O3 C8 C9 C13 . . . . 177.2(7) ?
    C9 C8 C10 C11 . . . . -4.7(13) ?
    O3 C8 C10 C11 . . . . -179.3(7) ?
    C8 C10 C11 C12 . . . . 2.5(12) ?
    S2 O4 C12 C13 . . . . 102.9(8) ?
    S2 O4 C12 C11 . . . . -75.6(9) ?
    C10 C11 C12 O4 . . . . 179.9(7) ?
    C10 C11 C12 C13 . . . . 1.4(12) ?
    C8 C9 C13 C12 . . . . 1.6(10) ?
    C8 C9 C13 N1 . . . . 176.1(8) ?
    O4 C12 C13 C9 . . . . 177.9(6) ?
    C11 C12 C13 C9 . . . . -3.6(11) ?
    O4 C12 C13 N1 . . . . 3.6(12) ?
    C11 C12 C13 N1 . . . . -177.8(7) ?
    O7 N1 C13 C9 . . . . -132.7(7) ?
    O8 N1 C13 C9 . . . . 48.5(9) ?
    O7 N1 C13 C12 . . . . 41.8(11) ?
    O8 N1 C13 C12 . . . . -136.9(8) ?
    O6 S2 C14 C15 . . . . -152.6(7) ?
    O5 S2 C14 C15 . . . . -16.4(9) ?
    O4 S2 C14 C15 . . . . 98.0(8) ?
    O6 S2 C14 C19 . . . . 30.7(8) ?
    O5 S2 C14 C19 . . . . 166.9(6) ?
    O4 S2 C14 C19 . . . . -78.6(6) ?
    C19 C14 C15 C16 . . . . -0.9(13) ?
    S2 C14 C15 C16 . . . . -177.5(6) ?
    C14 C15 C16 C17 . . . . 1.8(13) ?
    C15 C16 C17 C18 . . . . -2.6(14) ?
    C15 C16 C17 C20 . . . . 179.8(9) ?
    C16 C17 C18 C19 . . . . 2.6(15) ?
    C20 C17 C18 C19 . . . . -179.8(8) ?
    C17 C18 C19 C14 . . . . -1.8(14) ?
    C15 C14 C19 C18 . . . . 1.0(12) ?
    S2 C14 C19 C18 . . . . 177.6(7) ?
loop_
    _geom_hbond_atom_site_label_D
    _geom_hbond_atom_site_label_H
    _geom_hbond_atom_site_label_A
    _geom_hbond_site_symmetry_A
    _geom_hbond_distance_DH
    _geom_hbond_distance_HA
    _geom_hbond_distance_DA
    _geom_hbond_angle_DHA
    _geom_hbond_publ_flag
    C5 H5 O2 1_565 0.93 2.49 3.405(11) 168.00 yes
    C9 H9 O6 1_556 0.93 2.46 3.319(9) 153.00 yes
    C10 H10 O8 1_565 0.93 2.47 3.369(10) 164.00 yes
    C11 H11 O1 1_554 0.93 2.50 3.352(10) 153.00 yes
    C15 H15 O5 . 0.93 2.56 2.923(10) 104.00 yes
    C18 H18 O5 1_545 0.93 2.49 3.409(11) 168.00 yes
