# Supplementary material for: 2-Nitro-p-phenyl­ene bis­(toluene­sulfonate)
Source: Acta Crystallogr Sect E Struct Rep Online. 2008 Aug 23;64(Pt 9):o1816. doi: 10.1107/S1600536808026573 (PMC2960664; doi:10.1107/S1600536808026573)
Supplement: Supplementary file 2 [file e-64-o1816-Isup2.hkl]

# 
# h,k,l, Fc-squared, Fo-squared, sigma(Fo-squared) and status flag 
# 
data_I
_shelx_title ' 60520A in P1' 
_shelx_refln_list_code          4 
_shelx_F_calc_maximum      101.88 
_exptl_crystal_F_000       240.00 
_reflns_d_resolution_high  0.8403 
 
loop_ 
 _symmetry_equiv_pos_as_xyz 
 'x, y, z' 
 
_cell_length_a     7.9255 
_cell_length_b     8.2439 
_cell_length_c     8.7093 
_cell_angle_alpha  98.323 
_cell_angle_beta   96.180 
_cell_angle_gamma 103.915 
 
_shelx_F_squared_multiplier     1.000 
 
loop_ 
 _refln_index_h 
 _refln_index_k 
 _refln_index_l 
 _refln_F_squared_calc 
 _refln_F_squared_meas 
 _refln_F_squared_sigma 
 _refln_observed_status 
   1  -1 -10        1.87       -0.06      2.88 o 
   2  -1 -10        0.69       -2.11      3.01 o 
   0   0 -10        2.79        1.43      2.87 o 
   1   0 -10        3.39        5.24      3.10 o 
   2   0 -10        8.53        6.02      3.14 o 
   3   0 -10        4.30        0.80      3.15 o 
  -1   1 -10        1.62        4.64      2.80 o 
   0   1 -10       10.20        9.71      3.12 o 
   1   1 -10       21.27       24.48      3.65 o 
   2   1 -10        1.08       -2.23      2.79 o 
   3   1 -10        4.72        4.15      3.08 o 
  -1   2 -10        6.15        8.63      3.19 o 
   0   2 -10       33.59       40.15      4.19 o 
   1   2 -10       26.04       27.83      3.78 o 
   2   2 -10        8.90        8.25      3.08 o 
   3   2 -10        1.99        3.24      2.91 o 
  -1   3 -10        2.31       -0.68      2.43 o 
   0   3 -10       67.56       72.00      4.35 o 
   1   3 -10       11.09       12.42      3.35 o 
   2   3 -10       22.62       26.14      3.78 o 
   0  -3  -9       24.30       24.45      4.04 o 
   1  -3  -9        0.01       -3.01      3.05 o 
   2  -3  -9        0.51       -2.32      2.75 o 
   3  -3  -9        3.42       -0.57      3.03 o 
   4  -3  -9        0.13       -4.63      3.19 o 
  -1  -2  -9       13.41       11.05      3.28 o 
   0  -2  -9        0.51       -3.91      2.61 o 
   1  -2  -9        3.20        2.79      2.74 o 
   2  -2  -9        4.33        3.60      2.89 o 
   3  -2  -9        2.28       -0.31      2.81 o 
   4  -2  -9        0.87        1.39      2.93 o 
   5  -2  -9       18.09       18.21      4.00 o 
  -2  -1  -9       39.11       39.87      4.03 o 
  -1  -1  -9        1.10       -0.51      2.63 o 
   0  -1  -9       12.74       10.84      3.01 o 
   1  -1  -9        6.29        4.25      2.65 o 
   2  -1  -9        4.47        3.00      2.72 o 
   3  -1  -9        2.54        7.82      2.95 o 
   4  -1  -9        7.50        9.00      3.17 o 
   5  -1  -9        8.96       10.33      3.31 o 
  -3   0  -9       24.10       32.81      4.36 o 
  -2   0  -9       10.18        7.63      2.72 o 
  -1   0  -9       18.29       24.08      3.31 o 
   0   0  -9       13.66        6.82      2.63 o 
   1   0  -9        0.05        0.78      2.45 o 
   2   0  -9       22.32       24.10      3.42 o 
   3   0  -9        5.70        4.56      2.75 o 
   4   0  -9        3.87        3.92      2.97 o 
   5   0  -9        1.45       -4.20      2.80 o 
  -3   1  -9        9.66        7.06      2.15 o 
  -2   1  -9       21.95       20.31      2.99 o 
  -1   1  -9       23.94       26.13      3.42 o 
   0   1  -9        7.33       15.68      2.97 o 
   1   1  -9       34.73       37.16      3.72 o 
   2   1  -9       14.75       13.53      3.02 o 
   3   1  -9       16.07       16.79      3.30 o 
   4   1  -9        1.17       -0.29      2.71 o 
   5   1  -9        1.82        1.91      2.97 o 
  -3   2  -9       13.35       17.43      3.24 o 
  -2   2  -9        7.07        6.15      1.89 o 
  -1   2  -9       29.03       30.03      3.36 o 
   0   2  -9       72.91       75.60      4.42 o 
   1   2  -9       17.72       18.51      3.13 o 
   2   2  -9       80.71       81.89      4.56 o 
   3   2  -9        1.54        2.00      2.57 o 
   4   2  -9        0.56       -0.71      2.69 o 
   5   2  -9       13.77       19.23      3.73 o 
  -3   3  -9        7.99        4.68      1.88 o 
  -2   3  -9       40.01       44.50      4.56 o 
  -1   3  -9       57.91       52.43      3.69 o 
   0   3  -9        5.97        2.33      2.15 o 
   1   3  -9       39.77       36.16      2.97 o 
   2   3  -9        0.88       -1.88      2.30 o 
   3   3  -9        2.30        1.60      2.60 o 
   4   3  -9       11.83       16.37      3.52 o 
  -3   4  -9       13.66       16.37      3.21 o 
  -2   4  -9        0.80       -1.15      1.58 o 
  -1   4  -9       29.86       31.95      3.51 o 
   0   4  -9       22.58       21.97      2.94 o 
   1   4  -9       21.52       17.69      2.75 o 
   2   4  -9        0.13        1.65      2.72 o 
   3   4  -9       30.18       36.14      4.05 o 
  -2   5  -9       17.78       17.06      2.98 o 
  -1   5  -9       23.76       24.42      3.14 o 
   0   5  -9        1.39       -0.30      2.08 o 
   1   5  -9       10.00       12.62      2.61 o 
   2   5  -9       36.76       31.12      3.14 o 
   0   6  -9       11.42       14.29      2.73 o 
   2  -5  -8        3.04        2.04      3.38 o 
   3  -5  -8       23.23       29.89      4.19 o 
   0  -4  -8       17.45       10.59      3.24 o 
   1  -4  -8        0.59       -1.23      2.74 o 
   2  -4  -8       65.59       63.07      4.52 o 
   3  -4  -8        1.25       -2.27      2.75 o 
   4  -4  -8        2.98        4.40      3.19 o 
   5  -4  -8        7.32        6.14      3.20 o 
  -2  -3  -8       26.71       33.06      4.10 o 
  -1  -3  -8        5.55        4.03      2.71 o 
   0  -3  -8       15.57       17.54      3.27 o 
   1  -3  -8       19.51       22.86      3.40 o 
   2  -3  -8        2.83        1.03      2.60 o 
   3  -3  -8        1.02        2.94      2.62 o 
   4  -3  -8        7.25        7.45      2.91 o 
   5  -3  -8        2.34        0.67      2.95 o 
   6  -3  -8        3.63        1.23      3.14 o 
  -3  -2  -8       27.24       40.84      4.59 o 
  -2  -2  -8        1.10        0.23      2.84 o 
  -1  -2  -8       21.19       22.43      3.25 o 
   0  -2  -8       11.61       12.60      2.78 o 
   1  -2  -8        4.36        7.50      2.55 o 
   2  -2  -8        5.92        5.95      2.65 o 
   3  -2  -8       21.65       16.31      3.04 o 
   4  -2  -8        6.46        2.75      2.60 o 
   5  -2  -8        6.28        7.40      3.02 o 
   6  -2  -8        4.41        6.06      3.23 o 
  -4  -1  -8       26.76       34.09      4.82 o 
  -3  -1  -8       11.08       10.44      3.29 o 
  -2  -1  -8       31.59       37.40      3.70 o 
  -1  -1  -8        7.76        4.74      2.43 o 
   0  -1  -8       92.65      102.55      4.74 o 
   1  -1  -8       42.77       43.99      3.58 o 
   2  -1  -8       35.23       31.54      3.24 o 
   3  -1  -8        6.39        3.93      2.51 o 
   4  -1  -8       19.31       22.04      3.35 o 
   5  -1  -8        0.61       -2.12      2.58 o 
   6  -1  -8       12.66       12.25      3.24 o 
  -4   0  -8       45.44       57.90      5.24 o 
  -3   0  -8       52.69       62.70      4.99 o 
  -2   0  -8        0.92        0.00      1.60 o 
  -1   0  -8       71.65       76.58      3.16 o 
   0   0  -8       33.79       35.50      3.31 o 
   1   0  -8       10.18        5.06      2.35 o 
   2   0  -8        6.40        2.18      2.49 o 
   3   0  -8       22.62       23.85      3.24 o 
   4   0  -8        4.04        2.85      2.50 o 
   5   0  -8        3.51        6.65      2.89 o 
   6   0  -8        7.85        6.96      3.09 o 
  -4   1  -8       30.27       39.52      2.77 o 
  -3   1  -8        3.88        0.40      2.35 o 
  -2   1  -8        6.07        7.71      1.64 o 
  -1   1  -8       11.75       10.23      1.78 o 
   0   1  -8       17.24       13.53      2.73 o 
   1   1  -8      174.42      167.83      6.01 o 
   2   1  -8      145.99      140.70      5.53 o 
   3   1  -8       10.88       12.45      2.69 o 
   4   1  -8        4.90        4.61      2.55 o 
   5   1  -8        0.25       -1.73      2.62 o 
   6   1  -8        1.86       -0.58      2.91 o 
  -5   2  -8        2.45        0.63      1.91 o 
  -4   2  -8        0.95       -2.57      1.71 o 
  -3   2  -8        0.46       -1.90      2.32 o 
  -2   2  -8        0.79       -1.83      1.42 o 
  -1   2  -8      105.11       95.15      3.80 o 
   0   2  -8      260.23      235.92      7.07 o 
   1   2  -8      279.93      283.63      8.13 o 
   2   2  -8       18.22       17.80      3.07 o 
   3   2  -8        7.94       12.75      2.72 o 
   4   2  -8       12.71        9.36      2.81 o 
   5   2  -8       32.17       33.77      3.85 o 
  -5   3  -8        1.80        1.98      3.22 o 
  -4   3  -8        0.59       -0.82      2.63 o 
  -3   3  -8        0.35       -2.87      2.29 o 
  -2   3  -8      111.33       97.44      3.15 o 
  -1   3  -8       73.69       63.24      2.54 o 
   0   3  -8       57.21       48.05      3.31 o 
   1   3  -8      126.68      122.63      4.79 o 
   2   3  -8        1.31       -3.02      2.01 o 
   3   3  -8        0.03       -0.51      2.23 o 
   4   3  -8       39.79       36.58      3.78 o 
  -5   4  -8       12.99       12.37      3.24 o 
  -4   4  -8        4.15        1.34      2.39 o 
  -3   4  -8       43.34       47.23      3.76 o 
  -2   4  -8        0.59       -1.74      1.68 o 
  -1   4  -8       11.43       12.17      2.04 o 
   0   4  -8       52.82       47.31      2.17 o 
   1   4  -8       14.76       17.08      2.44 o 
   2   4  -8        0.99        4.30      2.07 o 
   3   4  -8       59.00       61.75      4.38 o 
  -4   5  -8        3.98        4.24      2.57 o 
  -3   5  -8        9.47        7.24      2.43 o 
  -2   5  -8       69.19       66.59      3.80 o 
  -1   5  -8       83.37       72.80      3.70 o 
   0   5  -8       24.36       24.82      1.81 o 
   1   5  -8        0.46       -0.39      1.79 o 
   2   5  -8       16.54       20.28      2.74 o 
   3   5  -8        4.84        4.59      2.90 o 
  -3   6  -8       47.58       48.90      4.03 o 
  -2   6  -8       61.58       56.26      3.55 o 
  -1   6  -8        5.08        2.54      1.93 o 
   0   6  -8        3.53        5.85      1.95 o 
   1   6  -8        5.65        5.49      2.11 o 
   2   6  -8        1.58       -3.27      2.18 o 
  -2   7  -8        7.27       10.79      2.43 o 
  -1   7  -8       12.10       12.76      2.44 o 
   0   7  -8        4.36        6.75      1.99 o 
   1  -5  -7       23.14       22.73      3.48 o 
   2  -5  -7       39.01       38.31      4.10 o 
   3  -5  -7        2.68       -4.03      2.69 o 
  -2  -4  -7        5.01        5.62      3.10 o 
  -1  -4  -7        8.77       10.17      2.73 o 
   0  -4  -7        9.43        7.77      2.77 o 
   1  -4  -7       13.82       10.58      2.87 o 
   2  -4  -7      107.93      123.14      5.48 o 
   3  -4  -7       30.76       35.50      3.85 o 
   4  -4  -7       10.21        5.24      2.87 o 
  -3  -3  -7        1.79        0.56      3.03 o 
  -2  -3  -7       26.72       35.34      3.73 o 
  -1  -3  -7        2.25        1.01      2.16 o 
   0  -3  -7       30.04       32.24      3.31 o 
   1  -3  -7      194.70      211.73      6.94 o 
   2  -3  -7       34.22       34.31      3.40 o 
   3  -3  -7       12.58        5.85      2.62 o 
   4  -3  -7        0.27       -2.01      2.25 o 
   5  -3  -7        0.44       -1.99      2.62 o 
  -4  -2  -7        9.12        9.50      3.52 o 
  -3  -2  -7       31.14       40.84      4.56 o 
  -2  -2  -7       12.25       10.33      2.90 o 
  -1  -2  -7      116.24      112.12      3.52 o 
   0  -2  -7      147.42      140.62      5.28 o 
   1  -2  -7       32.33       29.71      3.07 o 
   2  -2  -7        0.93       -1.34      2.05 o 
   3  -2  -7        4.08        0.60      2.14 o 
   4  -2  -7        2.76        0.72      2.38 o 
   5  -2  -7       17.92       21.32      3.23 o 
   6  -2  -7       75.42       59.43      4.24 o 
  -5  -1  -7        3.60       -1.63      3.25 o 
  -4  -1  -7       47.61       55.88      5.10 o 
  -3  -1  -7        9.93        6.74      1.74 o 
  -2  -1  -7       93.12      100.95      3.39 o 
  -1  -1  -7      110.46      109.26      3.41 o 
   0  -1  -7       22.61       24.04      2.98 o 
   1  -1  -7       82.03       87.06      4.26 o 
   2  -1  -7       12.93       11.72      2.42 o 
   3  -1  -7        4.11        5.96      2.25 o 
   4  -1  -7       20.11       18.97      2.90 o 
   5  -1  -7       63.10       56.06      3.90 o 
   6  -1  -7        4.09        2.88      2.68 o 
  -5   0  -7      115.02      121.01      6.56 o 
  -4   0  -7        5.79        3.81      3.11 o 
  -3   0  -7        6.05        3.14      1.47 o 
  -2   0  -7        0.25       -1.72      1.33 o 
  -1   0  -7      361.74      355.66      6.76 o 
   0   0  -7      310.57      319.53      6.08 o 
   1   0  -7      116.30      104.81      4.42 o 
   2   0  -7        4.78        3.75      2.10 o 
   3   0  -7       27.84       32.88      3.03 o 
   4   0  -7        5.14        2.49      2.32 o 
   5   0  -7       15.54       14.15      2.77 o 
   6   0  -7       10.42        9.32      2.85 o 
  -6   1  -7       22.54       25.07      4.72 o 
  -5   1  -7        5.91        6.62      3.12 o 
  -4   1  -7       29.83       25.70      2.49 o 
  -3   1  -7       60.05       47.62      3.89 o 
  -2   1  -7      263.42      260.65      7.55 o 
  -1   1  -7      318.73      312.51      9.07 o 
   0   1  -7      149.89      128.56      3.27 o 
   1   1  -7        2.34        1.02      1.85 o 
   2   1  -7        4.45        0.84      1.88 o 
   3   1  -7       16.34       22.91      2.91 o 
   4   1  -7      223.05      228.82      7.15 o 
   5   1  -7      108.57      116.44      5.06 o 
  -6   2  -7        3.82        4.80      3.88 o 
  -5   2  -7        1.99       -3.78      2.52 o 
  -4   2  -7       20.24       15.46      3.10 o 
  -3   2  -7       47.88       51.70      3.80 o 
  -2   2  -7       86.61       82.79      2.77 o 
  -1   2  -7       63.78       55.88      2.32 o 
   0   2  -7       50.02       43.63      1.97 o 
   1   2  -7       17.35       20.95      2.42 o 
   2   2  -7       22.79       22.93      2.83 o 
   3   2  -7      704.29      733.19     16.18 o 
   4   2  -7       35.70       38.43      3.35 o 
   5   2  -7       38.55       40.50      3.70 o 
  -6   3  -7        0.75       -0.44      3.00 o 
  -5   3  -7       10.27        8.41      2.91 o 
  -4   3  -7        2.60        1.88      2.62 o 
  -3   3  -7        4.21        1.77      1.85 o 
  -2   3  -7       25.19       25.91      2.72 o 
  -1   3  -7      143.68      148.27      5.00 o 
   0   3  -7       39.46       33.48      1.85 o 
   1   3  -7       74.06       65.60      2.16 o 
   2   3  -7      249.59      237.18      6.76 o 
   3   3  -7        0.38        2.84      2.04 o 
   4   3  -7        2.79        1.10      2.31 o 
  -6   4  -7        0.60       -1.50      2.94 o 
  -5   4  -7        0.86       -1.82      2.39 o 
  -4   4  -7        1.86       -0.54      2.13 o 
  -3   4  -7      119.90      114.21      4.90 o 
  -2   4  -7       23.53       24.40      2.70 o 
  -1   4  -7        1.39       -0.53      1.40 o 
   0   4  -7       33.27       29.97      2.29 o 
   1   4  -7       10.33       10.41      1.21 o 
   2   4  -7        0.80        2.60      1.72 o 
   3   4  -7       47.57       47.55      3.63 o 
  -5   5  -7        7.05        5.60      2.81 o 
  -4   5  -7       60.20       55.96      3.88 o 
  -3   5  -7       50.30       50.19      3.68 o 
  -2   5  -7        1.32        2.42      1.72 o 
  -1   5  -7        0.78       -2.28      1.52 o 
   0   5  -7        0.90        2.63      1.47 o 
   1   5  -7       93.09       73.68      2.26 o 
   2   5  -7      102.57       90.34      3.98 o 
  -5   6  -7       22.68       21.59      3.36 o 
  -4   6  -7       37.39       32.81      3.46 o 
  -3   6  -7       32.46       31.36      3.09 o 
  -2   6  -7        9.19        9.48      2.23 o 
  -1   6  -7        5.64        4.19      1.71 o 
   0   6  -7       88.66       83.36      3.62 o 
   1   6  -7       17.83       20.47      2.14 o 
   2   6  -7       18.43       24.35      2.95 o 
  -4   7  -7       12.17        9.70      2.69 o 
  -3   7  -7       10.92       16.21      2.63 o 
  -2   7  -7        0.98        1.84      2.00 o 
  -1   7  -7       12.02       12.28      2.21 o 
   0   7  -7       12.88       19.27      2.27 o 
   1   7  -7        0.90        1.09      1.60 o 
   2   7  -7       24.01       21.35      1.66 o 
  -2   8  -7       31.71       37.15      3.28 o 
  -1   8  -7       33.61       39.75      3.36 o 
   0   8  -7        0.07        1.55      2.15 o 
  -1  -6  -6       31.74       37.76      4.18 o 
  -2  -5  -6       18.67       23.51      3.50 o 
  -1  -5  -6        4.59        6.51      2.73 o 
   0  -5  -6        1.03        0.80      1.99 o 
   1  -5  -6       34.99       38.64      3.68 o 
   2  -5  -6       19.74       20.86      3.13 o 
  -4  -4  -6       15.84       24.85      4.43 o 
  -3  -4  -6        1.16        3.49      3.15 o 
  -2  -4  -6        5.67        1.62      2.35 o 
  -1  -4  -6       29.40       34.11      3.43 o 
   0  -4  -6      136.34      140.26      3.79 o 
   1  -4  -6      103.69      109.18      4.78 o 
   2  -4  -6        4.44        2.27      2.32 o 
   3  -4  -6      166.40      182.76      6.32 o 
   4  -4  -6       17.27       18.27      2.98 o 
  -4  -3  -6        0.88        0.46      2.94 o 
  -3  -3  -6        8.66        9.03      2.72 o 
  -2  -3  -6      117.60      122.75      5.51 o 
  -1  -3  -6       84.58       85.94      4.92 o 
   0  -3  -6        1.79        0.61      1.25 o 
   1  -3  -6       69.93       75.08      3.91 o 
   2  -3  -6       82.72       86.97      4.10 o 
   3  -3  -6       23.63       29.77      3.10 o 
   4  -3  -6       26.46       33.02      3.42 o 
   5  -3  -6       65.44       69.28      4.10 o 
  -5  -2  -6        7.78        9.15      3.70 o 
  -4  -2  -6        1.56        1.17      3.03 o 
  -3  -2  -6       55.22       62.86      4.80 o 
  -2  -2  -6        0.17        1.19      1.42 o 
  -1  -2  -6      130.00      134.58      3.61 o 
   0  -2  -6      126.01      124.56      3.73 o 
   1  -2  -6       51.79       58.92      3.42 o 
   2  -2  -6       12.09       10.97      2.24 o 
   3  -2  -6       29.15       27.61      2.78 o 
   4  -2  -6       55.03       57.39      3.58 o 
   5  -2  -6        1.80       -1.09      2.08 o 
   6  -2  -6       28.89       26.80      3.31 o 
  -6  -1  -6        4.58        6.59      3.99 o 
  -5  -1  -6        0.04        1.35      2.99 o 
  -4  -1  -6        5.67        9.13      3.02 o 
  -3  -1  -6       17.00       21.18      3.25 o 
  -2  -1  -6      241.78      255.48      5.35 o 
  -1  -1  -6      174.97      185.34      4.25 o 
   0  -1  -6       45.90       44.55      2.53 o 
   1  -1  -6      264.39      297.17      5.36 o 
   2  -1  -6       16.89       13.49      2.14 o 
   3  -1  -6        2.90        6.61      2.08 o 
   4  -1  -6       24.91       29.05      2.91 o 
   5  -1  -6      170.96      155.45      5.54 o 
   6  -1  -6       26.11       27.89      3.34 o 
  -6   0  -6        8.89        6.44      3.48 o 
  -5   0  -6        4.93        6.46      3.00 o 
  -4   0  -6        3.35        2.67      1.46 o 
  -3   0  -6      304.44      315.33      6.15 o 
  -2   0  -6      118.60      121.09      3.33 o 
  -1   0  -6        1.73       -0.05      1.07 o 
   0   0  -6      219.92      228.95      4.56 o 
   1   0  -6        6.09        6.37      1.12 o 
   2   0  -6       68.98       74.27      3.63 o 
   3   0  -6      192.04      193.15      5.92 o 
   4   0  -6      180.57      184.94      5.89 o 
   5   0  -6        5.02        2.97      2.17 o 
   6   0  -6        0.13       -3.32      2.21 o 
  -6   1  -6       16.67       11.67      3.48 o 
  -5   1  -6       46.04       43.65      4.35 o 
  -4   1  -6       42.89       43.36      3.78 o 
  -3   1  -6       11.88       21.61      2.81 o 
  -2   1  -6        1.92        0.75      1.11 o 
  -1   1  -6       58.72       60.51      2.18 o 
   0   1  -6       10.71        8.21      1.18 o 
   1   1  -6      135.80      133.14      5.78 o 
   2   1  -6      397.67      407.33      9.54 o 
   3   1  -6      114.67      118.11      4.51 o 
   4   1  -6        1.24       -0.89      2.00 o 
   5   1  -6       56.19       52.16      3.54 o 
   6   1  -6        0.89       -1.22      2.37 o 
  -7   2  -6        1.31       -4.42      3.49 o 
  -6   2  -6       11.71        9.78      3.18 o 
  -5   2  -6        1.59       -0.60      2.30 o 
  -4   2  -6        7.72        7.95      2.48 o 
  -3   2  -6       12.89       15.16      2.41 o 
  -2   2  -6       18.03       20.35      2.25 o 
  -1   2  -6       23.29       25.63      2.27 o 
   0   2  -6       99.98       95.33      2.47 o 
   1   2  -6      253.01      246.64      4.50 o 
   2   2  -6       34.28       37.89      2.95 o 
   3   2  -6      339.02      332.78      8.62 o 
   4   2  -6      199.88      216.15      6.34 o 
   5   2  -6       13.50       13.63      2.49 o 
  -7   3  -6        6.88        6.05      3.56 o 
  -6   3  -6       25.96       35.66      4.18 o 
  -5   3  -6       10.94        8.88      2.87 o 
  -4   3  -6        7.88        4.99      2.08 o 
  -3   3  -6        3.01        0.30      1.64 o 
  -2   3  -6       54.26       51.26      3.10 o 
  -1   3  -6       78.34       68.69      2.99 o 
   0   3  -6        2.06        0.61      1.13 o 
   1   3  -6        7.78        8.91      1.09 o 
   2   3  -6      699.74      663.87     14.68 o 
   3   3  -6       11.84       11.11      2.18 o 
   4   3  -6        0.28        0.01      1.87 o 
  -6   4  -6       13.89       12.80      3.14 o 
  -5   4  -6       25.94       26.11      3.17 o 
  -4   4  -6       23.53       25.05      2.78 o 
  -3   4  -6        8.56       10.32      2.11 o 
  -2   4  -6       88.06       99.92      4.06 o 
  -1   4  -6        8.86        6.03      1.44 o 
   0   4  -6        4.33        2.32      1.12 o 
   1   4  -6       53.77       57.18      2.47 o 
   2   4  -6        5.73        5.77      0.93 o 
   3   4  -6        4.99        5.67      2.00 o 
  -6   5  -6       18.58       18.17      3.40 o 
  -5   5  -6       13.75        9.68      2.61 o 
  -4   5  -6       17.46       15.33      2.58 o 
  -3   5  -6       26.24       26.92      2.69 o 
  -2   5  -6        4.25        4.40      1.68 o 
  -1   5  -6       42.51       39.76      2.49 o 
   0   5  -6       19.82       17.96      1.25 o 
   1   5  -6        2.71        3.85      1.12 o 
   2   5  -6       48.37       47.40      2.71 o 
  -6   6  -6        2.02       -1.53      2.53 o 
  -5   6  -6        4.97        2.21      2.34 o 
  -4   6  -6      128.49      133.96      5.48 o 
  -3   6  -6        6.22        9.73      2.11 o 
  -2   6  -6       52.39       56.75      3.23 o 
  -1   6  -6       18.53       21.99      2.18 o 
   0   6  -6       53.00       45.50      2.71 o 
   1   6  -6       13.65       16.50      1.33 o 
  -5   7  -6       28.80       26.91      3.28 o 
  -4   7  -6       44.16       46.82      3.54 o 
  -3   7  -6        6.10        7.12      2.42 o 
  -2   7  -6       17.52       20.21      2.59 o 
  -1   7  -6       12.63       12.05      2.17 o 
   0   7  -6       10.20       14.00      2.02 o 
   1   7  -6        2.27        3.31      1.18 o 
   2   7  -6        8.68        7.51      1.82 o 
   3   7  -6       43.11       34.35      2.71 o 
  -4   8  -6       18.04       22.06      3.20 o 
  -3   8  -6       67.83       72.14      4.30 o 
  -2   8  -6        5.13        1.93      2.02 o 
  -1   8  -6        6.51        6.69      2.04 o 
   0   8  -6        0.95       -0.42      1.85 o 
   1   8  -6       54.54       50.60      3.31 o 
  -2  -6  -5        2.98        3.96      2.80 o 
  -1  -6  -5       18.27       19.37      3.14 o 
  -3  -5  -5        0.01       -1.95      2.60 o 
  -2  -5  -5        8.76        8.21      2.82 o 
  -1  -5  -5        0.42       -0.23      1.93 o 
   0  -5  -5       10.66        8.95      1.61 o 
  -4  -4  -5        8.25        9.38      3.49 o 
  -3  -4  -5       10.15       11.84      2.88 o 
  -2  -4  -5       21.44       23.28      3.31 o 
  -1  -4  -5       26.97       26.61      1.95 o 
   0  -4  -5      150.86      152.84      3.73 o 
   1  -4  -5      122.06      112.58      3.04 o 
   2  -4  -5       30.56       33.37      3.10 o 
   3  -4  -5      229.71      249.81      7.20 o 
  -5  -3  -5       19.50       22.69      3.83 o 
  -4  -3  -5       11.89       17.17      3.50 o 
  -3  -3  -5       11.53        6.47      2.55 o 
  -2  -3  -5       40.12       31.73      3.24 o 
  -1  -3  -5      220.92      232.41      4.86 o 
   0  -3  -5        2.60        3.41      1.17 o 
   1  -3  -5        4.49        4.61      1.48 o 
   2  -3  -5      123.53      124.55      4.50 o 
   3  -3  -5       14.32       18.39      2.55 o 
   4  -3  -5       66.88       61.80      3.70 o 
  -6  -2  -5       15.92       13.79      3.82 o 
  -5  -2  -5       17.93       28.17      3.95 o 
  -4  -2  -5        0.65       -0.54      2.41 o 
  -3  -2  -5       68.68       83.74      5.01 o 
  -2  -2  -5       71.02       81.75      2.80 o 
  -1  -2  -5       82.93       88.82      2.72 o 
   0  -2  -5      157.76      155.05      3.47 o 
   1  -2  -5       59.20       53.00      1.95 o 
   2  -2  -5        4.34        3.80      1.68 o 
   3  -2  -5      144.98      156.94      5.01 o 
   4  -2  -5      140.07      141.19      4.94 o 
   5  -2  -5       49.37       44.88      3.34 o 
  -6  -1  -5       19.48       25.17      4.00 o 
  -5  -1  -5        5.82        8.31      2.98 o 
  -4  -1  -5        8.14        5.32      2.60 o 
  -3  -1  -5        9.86        7.96      1.34 o 
  -2  -1  -5      154.81      167.58      4.88 o 
  -1  -1  -5      481.76      507.96      9.58 o 
   0  -1  -5      141.20      141.90      4.03 o 
   1  -1  -5      104.99      110.17      2.64 o 
   2  -1  -5      179.88      168.89      5.03 o 
   3  -1  -5       22.76       28.64      2.45 o 
   4  -1  -5       15.04       19.52      2.42 o 
   5  -1  -5      108.50      109.48      4.44 o 
  -7   0  -5        6.22        5.40      3.44 o 
  -6   0  -5        1.65        1.72      2.89 o 
  -5   0  -5        1.12        0.32      2.43 o 
  -4   0  -5      229.15      234.06      4.91 o 
  -3   0  -5      186.99      184.41      4.07 o 
  -2   0  -5      204.59      191.12      5.14 o 
  -1   0  -5       56.61       58.30      2.06 o 
   0   0  -5      392.21      389.82      6.44 o 
   1   0  -5       13.36       12.09      1.23 o 
   2   0  -5      114.56      134.32      4.33 o 
   3   0  -5      200.35      198.05      5.56 o 
   4   0  -5      277.48      278.80      7.33 o 
   5   0  -5       81.05       81.57      3.85 o 
   6   0  -5        1.58       -2.23      2.03 o 
  -7   1  -5       11.68       10.52      3.62 o 
  -6   1  -5       12.06       12.46      3.30 o 
  -5   1  -5       10.37       11.52      2.82 o 
  -4   1  -5      148.39      139.73      5.71 o 
  -3   1  -5        4.44        7.77      1.99 o 
  -2   1  -5       21.11       19.70      2.08 o 
  -1   1  -5       53.97       58.01      1.84 o 
   0   1  -5       20.88       17.16      1.17 o 
   1   1  -5      121.85      122.06      4.26 o 
   2   1  -5      456.20      460.14     14.29 o 
   3   1  -5      158.61      165.37      4.95 o 
   4   1  -5        2.51        1.57      1.62 o 
   5   1  -5       83.56       83.83      3.83 o 
  -7   2  -5        7.84       10.15      3.48 o 
  -6   2  -5        8.07        5.70      2.90 o 
  -5   2  -5       25.57       30.44      3.44 o 
  -4   2  -5       14.33       17.84      2.67 o 
  -3   2  -5       14.02       10.69      1.84 o 
  -2   2  -5        0.81        0.00      1.17 o 
  -1   2  -5       38.80       35.52      2.21 o 
   0   2  -5       39.19       38.28      1.97 o 
   1   2  -5      277.74      281.56      4.75 o 
   2   2  -5       20.24       18.69      1.37 o 
   3   2  -5       13.62       14.00      2.00 o 
   4   2  -5      627.87      650.88     13.92 o 
  -7   3  -5        2.78       -0.42      2.83 o 
  -6   3  -5       62.68       55.94      4.08 o 
  -5   3  -5        0.82        0.32      2.07 o 
  -4   3  -5       61.98       61.64      3.53 o 
  -3   3  -5       23.70       21.29      2.39 o 
  -2   3  -5       55.66       53.43      2.70 o 
  -1   3  -5       10.13        8.58      0.77 o 
   0   3  -5      300.42      338.82      8.02 o 
   1   3  -5        0.89        0.60      0.73 o 
   2   3  -5      111.16      113.71      3.75 o 
   3   3  -5      313.55      348.27      8.18 o 
   4   3  -5       93.93       90.52      3.78 o 
  -7   4  -5       49.98       55.74      4.72 o 
  -6   4  -5        1.46       -1.99      2.15 o 
  -5   4  -5       14.56        8.40      2.43 o 
  -4   4  -5       19.77       17.62      2.38 o 
  -3   4  -5        6.52        5.43      1.79 o 
  -2   4  -5       71.53       62.51      2.99 o 
  -1   4  -5        6.58        7.66      1.93 o 
   0   4  -5       20.08       20.23      1.71 o 
   1   4  -5       61.13       58.32      2.39 o 
   2   4  -5       38.00       35.66      2.23 o 
   3   4  -5        5.47        4.22      1.58 o 
  -7   5  -5        0.97       -3.03      2.55 o 
  -6   5  -5       14.29       11.86      2.68 o 
  -5   5  -5       52.97       48.26      3.49 o 
  -4   5  -5        4.26        2.40      1.87 o 
  -3   5  -5       84.79      103.70      4.20 o 
  -2   5  -5       53.98       56.94      2.99 o 
  -1   5  -5        2.50        2.23      0.84 o 
   0   5  -5        5.19        4.66      0.89 o 
  -7   6  -5        7.83        5.79      3.03 o 
  -6   6  -5       21.28       19.30      3.18 o 
  -5   6  -5        1.54        2.58      2.19 o 
  -4   6  -5       68.84       73.40      3.93 o 
  -3   6  -5       94.51      105.44      4.56 o 
  -2   6  -5      186.39      199.82      6.10 o 
  -1   6  -5       24.39       22.75      2.31 o 
   0   6  -5       11.56       12.06      1.24 o 
   1   6  -5       45.48       43.62      2.48 o 
  -6   7  -5        3.46       -0.53      2.54 o 
  -5   7  -5       59.18       67.71      4.10 o 
  -4   7  -5        1.03        6.22      2.28 o 
  -3   7  -5       94.91       99.53      4.38 o 
  -2   7  -5       32.01       34.47      2.72 o 
  -1   7  -5       16.55       19.15      1.68 o 
   0   7  -5        9.79        8.94      1.87 o 
   1   7  -5        8.32       10.11      1.84 o 
   2   7  -5        2.04        0.88      1.55 o 
   3   7  -5       16.18       12.06      2.12 o 
  -5   8  -5        5.75        6.93      2.62 o 
  -4   8  -5        1.36        1.04      2.17 o 
  -3   8  -5       20.44       19.80      2.85 o 
  -2   8  -5        1.65       -2.00      2.19 o 
  -1   8  -5       73.32       77.98      2.72 o 
   0   8  -5       40.48       44.57      3.15 o 
   1   8  -5        0.63        1.83      1.94 o 
   2   8  -5       42.39       37.70      2.98 o 
  -3   9  -5        0.37        0.82      2.43 o 
  -2   9  -5       22.36       23.58      3.05 o 
  -1   9  -5       19.23       18.04      2.68 o 
   0   9  -5       17.30       22.16      2.93 o 
  -3  -6  -4        3.78        0.30      2.65 o 
  -2  -6  -4        3.53        2.14      2.51 o 
  -4  -5  -4        1.19        0.03      2.61 o 
  -3  -5  -4       55.06       52.22      4.23 o 
  -2  -5  -4      170.37      178.56      6.82 o 
  -1  -5  -4      210.53      228.30      7.35 o 
   0  -5  -4      113.32      118.79      4.81 o 
  -5  -4  -4        8.57       12.08      3.62 o 
  -4  -4  -4        3.88        8.18      2.95 o 
  -3  -4  -4      105.38      108.24      5.34 o 
  -2  -4  -4       19.56       18.86      2.87 o 
  -1  -4  -4        1.98        1.46      1.21 o 
   0  -4  -4       21.48       21.16      1.55 o 
   1  -4  -4       45.85       50.49      3.02 o 
   2  -4  -4        3.53        2.07      1.71 o 
  -6  -3  -4       69.06       65.90      5.13 o 
  -5  -3  -4        1.74        3.14      2.73 o 
  -4  -3  -4       35.14       34.48      3.76 o 
  -3  -3  -4        6.06        2.40      2.05 o 
  -2  -3  -4       65.99       59.69      3.88 o 
  -1  -3  -4      160.00      164.61      7.90 o 
   0  -3  -4       86.96       91.99      2.53 o 
   1  -3  -4       82.51       82.34      2.25 o 
   2  -3  -4      197.36      200.11      5.58 o 
   3  -3  -4      195.46      197.50      5.79 o 
  -6  -2  -4        1.28        0.59      2.93 o 
  -5  -2  -4        0.60       -2.21      2.70 o 
  -4  -2  -4        2.66       -1.09      2.35 o 
  -3  -2  -4      101.17      102.09      4.91 o 
  -2  -2  -4      306.57      307.61      5.64 o 
  -1  -2  -4       10.02        6.94      1.09 o 
   0  -2  -4       30.52       27.91      1.46 o 
   1  -2  -4       73.38       94.62      3.02 o 
   2  -2  -4      145.43      152.85      4.59 o 
   3  -2  -4      363.71      386.64      9.00 o 
   4  -2  -4      336.03      365.42      8.73 o 
  -7  -1  -4        1.29       -3.61      3.23 o 
  -6  -1  -4        0.88        0.43      2.93 o 
  -5  -1  -4        0.95       -1.54      2.20 o 
  -4  -1  -4       89.85       96.32      5.00 o 
  -3  -1  -4      210.61      247.08      4.76 o 
  -2  -1  -4      745.42      887.68     16.33 o 
  -1  -1  -4       27.26       23.40      1.38 o 
   0  -1  -4      131.90      149.34      3.07 o 
   1  -1  -4      218.11      258.84      4.43 o 
   2  -1  -4     1700.63     1880.93     36.03 o 
   3  -1  -4      148.13      151.95      4.53 o 
   4  -1  -4       85.58       83.85      3.50 o 
   5  -1  -4        4.22        1.25      1.83 o 
  -7   0  -4        4.02       -0.19      3.05 o 
  -6   0  -4        1.60        2.12      2.70 o 
  -5   0  -4        0.52       -1.77      2.09 o 
  -4   0  -4       94.93       85.61      4.45 o 
  -3   0  -4      142.51      145.04      5.29 o 
  -2   0  -4     1087.21     1122.71     16.29 o 
  -1   0  -4        6.00        6.29      0.85 o 
   0   0  -4      148.01      154.80      3.65 o 
   1   0  -4      824.12      816.13     12.14 o 
   2   0  -4       86.24       95.85      3.18 o 
   3   0  -4       30.69       26.71      2.03 o 
   4   0  -4       25.31       24.20      2.20 o 
   5   0  -4       16.37       17.58      2.33 o 
  -8   1  -4        6.94        2.41      3.64 o 
  -7   1  -4       12.81        8.57      3.22 o 
  -6   1  -4       26.69       26.71      3.40 o 
  -5   1  -4       78.75       78.16      4.44 o 
  -4   1  -4       49.76       52.55      3.49 o 
  -3   1  -4      134.54      112.87      4.24 o 
  -2   1  -4       67.21       60.68      2.79 o 
  -1   1  -4       69.06       64.45      2.50 o 
   0   1  -4       35.51       30.48      1.96 o 
   1   1  -4        5.98        8.13      0.64 o 
   2   1  -4      224.64      213.96      3.54 o 
   3   1  -4      178.13      182.80      4.88 o 
   4   1  -4        0.53        1.29      1.39 o 
   5   1  -4        8.05        8.55      2.02 o 
  -8   2  -4       29.97       31.58      4.35 o 
  -7   2  -4       42.23       44.60      4.60 o 
  -6   2  -4        0.71       -1.53      2.18 o 
  -5   2  -4       33.18       28.73      3.15 o 
  -4   2  -4       21.58       17.48      2.24 o 
  -3   2  -4        9.31       10.19      1.62 o 
  -2   2  -4       11.38        8.71      1.29 o 
  -1   2  -4      134.22      140.66      4.00 o 
   0   2  -4      136.63      146.55      3.86 o 
   1   2  -4       67.71       63.27      1.55 o 
   2   2  -4      401.51      406.17      9.05 o 
   3   2  -4        0.74        2.99      1.21 o 
   4   2  -4      247.59      258.96      6.40 o 
  -8   3  -4       34.04       39.97      4.66 o 
  -7   3  -4        0.63       -0.43      2.65 o 
  -6   3  -4       20.03       17.85      2.81 o 
  -5   3  -4       70.91       68.82      3.85 o 
  -4   3  -4       95.90       97.36      4.03 o 
  -3   3  -4       34.68       32.31      2.57 o 
  -2   3  -4       71.95       77.52      1.73 o 
  -1   3  -4      595.69      681.98     10.19 o 
   0   3  -4       54.91       46.33      1.98 o 
   2   3  -4       39.57       44.58      2.09 o 
   3   3  -4      658.76      713.47     14.59 o 
  -8   4  -4        2.61        0.54      3.25 o 
  -7   4  -4       26.80       23.57      3.34 o 
  -6   4  -4        1.29       -0.41      2.04 o 
  -5   4  -4      170.51      171.46      5.93 o 
  -4   4  -4      215.89      226.65      6.71 o 
  -3   4  -4      154.40      161.32      5.03 o 
  -2   4  -4       36.11       34.81      1.33 o 
  -1   4  -4       97.68      107.91      2.37 o 
   0   4  -4       34.31       39.80      1.34 o 
   3   4  -4       39.86       44.20      2.29 o 
  -7   5  -4        1.68       -0.66      2.52 o 
  -6   5  -4        4.63        2.65      2.13 o 
  -5   5  -4       42.60       38.47      3.14 o 
  -4   5  -4        3.59       -2.15      1.68 o 
  -3   5  -4      135.16      142.11      4.84 o 
  -2   5  -4       70.68       69.10      2.00 o 
  -1   5  -4        6.64        6.68      1.35 o 
   0   5  -4       81.26       79.74      3.00 o 
  -7   6  -4        2.91        4.63      2.50 o 
  -6   6  -4        2.39        0.09      2.17 o 
  -5   6  -4       11.52       11.48      2.41 o 
  -4   6  -4      160.80      175.26      5.92 o 
  -3   6  -4      506.14      539.87      8.88 o 
  -2   6  -4        0.61       -0.24      0.99 o 
  -1   6  -4       63.63       67.65      2.98 o 
   0   6  -4        7.31        6.09      1.57 o 
   1   6  -4       88.60       77.21      3.28 o 
   2   6  -4       41.19       35.02      2.37 o 
  -7   7  -4        1.51       -0.80      2.41 o 
  -6   7  -4       31.14       30.80      3.18 o 
  -5   7  -4       97.95      105.55      4.74 o 
  -4   7  -4      206.37      209.51      6.74 o 
  -3   7  -4       44.28       47.80      3.10 o 
  -2   7  -4        5.31        6.17      1.29 o 
  -1   7  -4       21.63       24.45      2.40 o 
   0   7  -4      143.70      150.71      5.10 o 
   1   7  -4      138.88      136.98      4.83 o 
   2   7  -4       97.22       92.98      3.90 o 
   3   7  -4       25.06       25.01      2.61 o 
   4   7  -4        1.03        0.50      1.81 o 
  -6   8  -4        6.80        4.53      2.53 o 
  -5   8  -4        3.98       -1.79      2.19 o 
  -4   8  -4        3.67        4.64      2.14 o 
  -3   8  -4        2.83        5.45      1.92 o 
  -2   8  -4       18.68       21.23      1.90 o 
  -1   8  -4       49.94       47.99      3.25 o 
   0   8  -4      149.09      159.13      5.59 o 
   1   8  -4       29.32       24.88      2.64 o 
   2   8  -4        1.34        0.17      1.79 o 
   3   8  -4        0.25        0.42      1.89 o 
  -4   9  -4       13.96       16.86      2.94 o 
  -3   9  -4        0.21       -0.18      2.19 o 
  -2   9  -4       33.84       34.79      2.22 o 
  -1   9  -4       62.56       65.37      3.96 o 
   0   9  -4        5.04        5.53      2.49 o 
   1   9  -4       55.09       50.91      3.55 o 
  -4  -6  -3        2.80        2.13      3.01 o 
  -3  -6  -3       28.22       32.43      3.79 o 
  -2  -6  -3      204.93      196.56      7.13 o 
  -5  -5  -3        1.92       -1.58      3.24 o 
  -4  -5  -3       62.08       63.84      4.61 o 
  -3  -5  -3       23.16       23.36      3.19 o 
  -2  -5  -3        0.28        1.08      1.99 o 
  -1  -5  -3        0.64        0.41      1.57 o 
  -6  -4  -3        1.67       -0.92      3.11 o 
  -5  -4  -3       10.34       18.11      3.35 o 
  -4  -4  -3       21.29       23.27      3.49 o 
  -3  -4  -3       69.15       72.34      4.29 o 
  -2  -4  -3       50.86       54.14      3.54 o 
  -1  -4  -3        7.97        6.07      1.17 o 
   0  -4  -3       28.67       32.57      2.43 o 
  -6  -3  -3       16.91       23.69      3.81 o 
  -5  -3  -3       26.55       35.12      3.73 o 
  -4  -3  -3      189.81      174.84      6.70 o 
  -3  -3  -3      111.70      112.89      5.01 o 
  -2  -3  -3        8.60        6.53      1.09 o 
  -1  -3  -3       69.20       74.68      2.12 o 
   0  -3  -3       38.80       29.72      2.17 o 
   1  -3  -3      200.08      225.03      4.02 o 
   2  -3  -3      117.16      123.89      3.91 o 
  -7  -2  -3       13.99       11.08      3.50 o 
  -6  -2  -3        2.47       -1.09      2.61 o 
  -5  -2  -3      101.46       93.38      5.08 o 
  -4  -2  -3      128.40      144.28      5.93 o 
  -3  -2  -3       12.31       17.20      2.41 o 
  -2  -2  -3      144.33      146.04      3.09 o 
  -1  -2  -3       85.72       78.41      2.07 o 
   0  -2  -3      247.03      255.30      4.36 o 
   1  -2  -3       61.15       54.71      1.54 o 
   2  -2  -3       34.31       28.36      1.94 o 
   3  -2  -3       77.08       80.26      3.17 o 
  -7  -1  -3        9.82        7.26      3.33 o 
  -6  -1  -3       16.59       20.00      3.30 o 
  -5  -1  -3       43.09       41.05      3.91 o 
  -4  -1  -3        0.97        3.90      1.24 o 
  -3  -1  -3       25.45       23.31      1.33 o 
  -2  -1  -3      148.82      144.63      3.15 o 
  -1  -1  -3       30.87       31.61      1.36 o 
   0  -1  -3      830.19      913.76     13.00 o 
   1  -1  -3        1.05        1.61      0.48 o 
   2  -1  -3      142.57      161.36      4.30 o 
   3  -1  -3      277.40      240.79      5.95 o 
   4  -1  -3      115.19      135.26      4.15 o 
  -8   0  -3       18.88       18.88      3.84 o 
  -7   0  -3        3.60        1.79      2.97 o 
  -6   0  -3       14.88       16.86      3.24 o 
  -5   0  -3       24.73       24.42      2.97 o 
  -4   0  -3       67.32       74.87      2.49 o 
  -3   0  -3     1904.81     2100.70     30.28 o 
  -2   0  -3      243.72      227.17      6.19 o 
  -1   0  -3      364.38      311.77     12.64 o 
   0   0  -3       33.13       35.54      3.30 o 
   1   0  -3     1086.67     1041.04     20.51 o 
   2   0  -3        7.88       10.94      1.20 o 
   3   0  -3       78.28       81.23      2.84 o 
   4   0  -3        1.24        0.10      1.18 o 
  -8   1  -3       13.16       16.18      4.25 o 
  -7   1  -3       13.23       17.00      3.44 o 
  -6   1  -3       52.29       57.12      4.09 o 
  -5   1  -3        3.83        0.32      1.98 o 
  -4   1  -3        3.98        5.38      2.45 o 
  -3   1  -3     1238.52     1188.58     25.47 o 
  -2   1  -3      153.96      149.18      4.31 o 
  -1   1  -3      543.64      506.85     11.09 o 
   0   1  -3       39.94       42.20      1.55 o 
   1   1  -3      110.69      112.88      2.05 o 
   2   1  -3      105.82      113.94      3.15 o 
   3   1  -3      128.14      126.64      3.53 o 
   4   1  -3       12.74       12.11      1.54 o 
  -8   2  -3        0.61       -1.77      3.04 o 
  -7   2  -3       17.95       19.49      3.21 o 
  -6   2  -3       14.59       12.12      2.64 o 
  -5   2  -3      191.34      193.07      6.33 o 
  -4   2  -3      320.10      295.12      5.04 o 
  -3   2  -3      573.80      535.59     12.25 o 
  -2   2  -3      659.11      609.25     13.36 o 
  -1   2  -3      162.49      184.43      3.06 o 
   0   2  -3       36.80       32.26      1.35 o 
   2   2  -3      966.50     1014.05     19.65 o 
   3   2  -3      138.85      132.27      3.59 o 
   4   2  -3       17.24       18.84      1.71 o 
  -7   3  -3        0.66        5.10      2.73 o 
  -6   3  -3       89.84       91.55      4.66 o 
  -5   3  -3      330.97      321.15      8.70 o 
  -4   3  -3       13.58       14.93      1.09 o 
  -3   3  -3       99.73       84.85      1.93 o 
  -2   3  -3       11.91       10.57      0.75 o 
  -1   3  -3       28.33       30.77      1.04 o 
   2   3  -3      225.20      242.76      5.53 o 
   3   3  -3       40.66       40.66      2.08 o 
  -8   4  -3        1.88       -2.59      2.98 o 
  -7   4  -3       20.14       16.59      2.89 o 
  -6   4  -3       82.36       77.57      3.99 o 
  -5   4  -3       75.38       80.72      3.95 o 
  -4   4  -3       89.88       92.43      2.33 o 
  -3   4  -3       11.84       10.51      0.95 o 
  -2   4  -3       11.93       12.79      0.98 o 
  -1   4  -3      285.73      320.14      6.79 o 
   0   4  -3       83.39       85.88      2.85 o 
  -8   5  -3        2.89       -2.44      2.94 o 
  -7   5  -3        1.77        1.07      2.55 o 
  -6   5  -3       60.76       63.70      3.82 o 
  -5   5  -3      211.83      221.86      6.72 o 
  -4   5  -3      263.95      269.97      8.50 o 
  -3   5  -3        4.18        2.82      1.37 o 
  -2   5  -3       40.10       51.96      1.74 o 
  -1   5  -3        4.71        7.44      1.31 o 
   0   5  -3       37.67       45.04      2.32 o 
   1   5  -3      100.67       94.16      3.38 o 
  -8   6  -3       10.84        9.21      3.21 o 
  -6   6  -3       90.27       85.38      4.22 o 
  -5   6  -3      123.54      126.59      4.84 o 
  -4   6  -3        2.93        2.53      1.25 o 
  -3   6  -3       26.43       23.48      1.62 o 
  -2   6  -3        1.05        1.19      1.03 o 
  -1   6  -3     1260.01     1437.52     29.89 o 
   0   6  -3      314.18      319.53      8.20 o 
   1   6  -3      215.47      219.21      6.21 o 
   2   6  -3        9.24       11.07      1.77 o 
  -7   7  -3       16.55        7.47      2.69 o 
  -6   7  -3       16.15       11.07      2.60 o 
  -5   7  -3        2.67        1.63      1.87 o 
  -4   7  -3       23.79       24.53      1.80 o 
  -3   7  -3       73.36       78.19      3.25 o 
  -2   7  -3      551.30      600.26      9.95 o 
  -1   7  -3       92.36      101.54      4.20 o 
   0   7  -3       77.55       80.09      3.68 o 
   1   7  -3        6.43        6.19      1.77 o 
   2   7  -3        4.23        1.34      1.55 o 
   3   7  -3       12.41       14.39      2.18 o 
   4   7  -3       66.43       60.19      3.53 o 
  -6   8  -3        8.10        7.61      2.58 o 
  -5   8  -3        1.88        1.03      1.94 o 
  -4   8  -3       10.43        9.04      1.47 o 
  -3   8  -3       13.72       15.78      1.63 o 
  -2   8  -3       29.31       32.16      3.41 o 
  -1   8  -3        2.14        3.17      2.14 o 
   0   8  -3      130.13      131.79      5.09 o 
   1   8  -3       23.78       30.31      2.79 o 
   2   8  -3       14.84       13.12      2.33 o 
   3   8  -3       73.73       66.92      3.73 o 
  -5   9  -3        0.41       -0.33      2.04 o 
  -4   9  -3        6.03        4.51      2.11 o 
  -3   9  -3        0.00       -3.32      2.33 o 
  -2   9  -3       14.79       16.82      2.83 o 
  -1   9  -3       62.14       68.12      4.05 o 
   0   9  -3       15.66       18.85      2.94 o 
   1   9  -3       29.74       26.65      3.12 o 
  -4  -6  -2        1.26        1.93      2.69 o 
  -3  -6  -2       36.54       38.01      3.68 o 
  -5  -5  -2        1.77        3.60      2.89 o 
  -4  -5  -2       25.53       28.22      3.49 o 
  -3  -5  -2       83.66       80.60      4.43 o 
  -2  -5  -2        0.52       -1.11      1.59 o 
  -1  -5  -2        4.41        4.50      1.74 o 
  -6  -4  -2        0.38       -0.40      2.91 o 
  -5  -4  -2       39.80       34.88      3.88 o 
  -4  -4  -2       46.12       43.88      3.79 o 
  -3  -4  -2        6.12        2.93      1.89 o 
  -2  -4  -2       76.17       73.21      3.71 o 
  -1  -4  -2        6.65        5.48      1.47 o 
  -7  -3  -2        1.61       -2.42      3.20 o 
  -6  -3  -2       25.38       29.30      2.38 o 
  -5  -3  -2      146.18      150.94      4.05 o 
  -4  -3  -2       59.45       59.09      3.95 o 
  -3  -3  -2      386.50      384.45     10.35 o 
  -2  -3  -2       67.58       67.36      2.64 o 
  -1  -3  -2       43.17       35.77      1.39 o 
   0  -3  -2       44.73       43.57      1.60 o 
  -7  -2  -2       24.49       25.65      3.92 o 
  -6  -2  -2       33.95       42.96      4.31 o 
  -5  -2  -2       90.41       82.24      5.20 o 
  -4  -2  -2      197.01      213.89      4.54 o 
  -3  -2  -2       91.65       96.31      4.14 o 
  -2  -2  -2       64.25       44.94      1.42 o 
  -1  -2  -2      162.08      134.25      5.67 o 
   0  -2  -2      361.37      329.90      5.14 o 
   1  -2  -2      256.48      249.32      5.63 o 
   2  -2  -2        3.94        3.74      1.03 o 
  -8  -1  -2        6.46        6.82      3.80 o 
  -7  -1  -2        1.95        1.91      2.80 o 
  -6  -1  -2       29.85       30.29      2.09 o 
  -5  -1  -2       52.74       59.68      2.38 o 
  -4  -1  -2       26.00       28.60      1.72 o 
  -3  -1  -2      331.62      351.82      6.04 o 
  -2  -1  -2      554.22      624.72     20.74 o 
  -1  -1  -2     2262.73     2524.86     40.11 o 
   0  -1  -2      452.45      447.57      6.71 o 
   1  -1  -2        2.67        3.43      0.81 o 
   2  -1  -2      112.88      108.57      3.11 o 
   3  -1  -2      303.17      311.33      6.89 o 
  -8   0  -2       11.63        5.31      3.14 o 
  -7   0  -2        7.19        6.32      2.82 o 
  -6   0  -2        0.86       -0.03      1.98 o 
  -5   0  -2        1.24       -1.16      1.57 o 
  -4   0  -2      200.71      215.20      4.19 o 
  -3   0  -2      478.15      496.44      7.85 o 
  -2   0  -2      688.95      748.79     11.11 o 
  -1   0  -2    10379.06    11103.92    222.57 o 
   0   0  -2       28.53       20.95      1.04 o 
   1   0  -2       33.96       35.55      1.51 o 
   2   0  -2      904.27      858.20     16.87 o 
   3   0  -2      187.34      196.57      4.66 o 
  -8   1  -2        0.63       -0.97      2.92 o 
  -7   1  -2        0.48       -2.30      2.27 o 
  -6   1  -2       78.66       70.91      2.55 o 
  -5   1  -2      218.71      218.31      4.40 o 
  -4   1  -2      205.68      223.43      4.13 o 
  -3   1  -2       20.23       18.68      0.97 o 
  -2   1  -2      368.15      307.30      7.16 o 
  -1   1  -2      257.12      180.40      4.33 o 
   0   1  -2      219.76      170.08      3.75 o 
   1   1  -2     1006.91     1010.35     19.46 o 
   2   1  -2      345.76      365.66      7.52 o 
   3   1  -2        6.29        5.09      0.93 o 
  -8   2  -2        0.99        0.06      2.69 o 
  -7   2  -2       95.05      105.98      5.28 o 
  -6   2  -2       39.47       40.62      2.06 o 
  -5   2  -2       28.07       27.92      1.65 o 
  -4   2  -2       98.18       96.46      2.25 o 
  -3   2  -2      120.64       93.65      1.98 o 
  -2   2  -2      103.12       71.55      1.79 o 
  -1   2  -2      445.12      412.91      6.20 o 
   2   2  -2        6.03        6.51      0.79 o 
   3   2  -2      416.95      424.96      8.85 o 
  -9   3  -2        0.13       -3.95      3.36 o 
  -8   3  -2        1.91        0.14      3.02 o 
  -7   3  -2       21.97       18.38      2.81 o 
  -6   3  -2       70.16       72.09      3.07 o 
  -5   3  -2      150.68      146.03      4.84 o 
  -4   3  -2      248.39      233.57      4.20 o 
  -3   3  -2      398.55      392.86      6.25 o 
  -2   3  -2       50.17       40.08      1.22 o 
  -1   3  -2      110.52      105.86      2.08 o 
   0   3  -2      292.77      348.17      7.70 o 
  -8   4  -2       17.06       21.41      3.29 o 
  -7   4  -2       67.19       69.07      4.19 o 
  -6   4  -2      116.16      110.48      2.92 o 
  -5   4  -2        9.42        8.07      1.50 o 
  -4   4  -2      368.63      413.70      7.53 o 
  -3   4  -2       84.76       81.92      2.07 o 
  -2   4  -2        0.79        0.99      0.56 o 
  -1   4  -2       61.67       59.98      2.32 o 
   0   4  -2     1045.15     1181.10     24.25 o 
  -8   5  -2       22.39       22.23      3.48 o 
  -7   5  -2       13.88       15.23      2.68 o 
  -6   5  -2        3.41        2.74      1.26 o 
  -5   5  -2       15.10       14.91      1.36 o 
  -4   5  -2        9.16        6.36      1.08 o 
  -3   5  -2      116.09      127.91      2.91 o 
  -2   5  -2      672.39      725.91     11.18 o 
  -1   5  -2      222.10      237.77      6.15 o 
   0   5  -2       43.38       52.31      2.49 o 
   1   5  -2      105.07      110.35      3.74 o 
   2   5  -2       84.05       78.61      3.13 o 
  -8   6  -2        3.51        1.98      2.60 o 
  -7   6  -2        6.69        8.47      2.51 o 
  -6   6  -2        0.51        1.45      2.19 o 
  -5   6  -2       19.92       20.80      1.67 o 
  -4   6  -2        7.65        7.48      1.21 o 
  -3   6  -2      204.51      219.18      4.40 o 
  -2   6  -2      259.23      290.91      7.69 o 
  -1   6  -2       83.96       93.22      3.74 o 
   0   6  -2      281.76      304.76      7.94 o 
   1   6  -2       16.98       12.17      1.84 o 
   2   6  -2       48.55       41.21      2.57 o 
   3   6  -2       75.78       68.74      3.23 o 
  -7   7  -2        2.25        3.89      2.41 o 
  -6   7  -2       19.49       18.90      2.60 o 
  -5   7  -2       17.04       17.16      1.62 o 
  -4   7  -2       74.48       77.21      2.58 o 
  -3   7  -2       78.52       79.59      3.54 o 
  -2   7  -2      321.81      373.70      9.66 o 
  -1   7  -2       27.00       25.33      2.53 o 
   0   7  -2       10.40        7.97      1.85 o 
   1   7  -2       50.96       54.53      3.12 o 
   2   7  -2       57.55       55.52      3.17 o 
   3   7  -2       23.60       23.30      2.45 o 
   4   7  -2        0.26        2.32      1.94 o 
  -6   8  -2       16.80       16.71      2.62 o 
  -5   8  -2        0.14        0.83      1.34 o 
  -4   8  -2        1.93        0.95      1.31 o 
  -3   8  -2       34.69       32.19      1.95 o 
  -2   8  -2       24.67       25.51      2.80 o 
  -1   8  -2       25.11       27.98      3.00 o 
   0   8  -2       46.02       45.32      3.19 o 
   1   8  -2       64.41       58.18      3.48 o 
   2   8  -2        2.95        2.41      1.92 o 
   3   8  -2       35.87       30.23      2.97 o 
  -5   9  -2        0.13       -0.23      1.46 o 
  -4   9  -2        9.43       10.64      1.68 o 
  -3   9  -2       15.63       12.17      1.79 o 
  -2   9  -2        3.90        5.00      2.35 o 
  -1   9  -2       46.66       42.53      3.43 o 
   0   9  -2       37.50       36.16      3.31 o 
   1   9  -2        3.17        2.13      2.23 o 
  -5  -6  -1        7.44        6.53      3.21 o 
  -4  -6  -1       18.76       17.36      3.11 o 
  -6  -5  -1       44.76       45.71      4.40 o 
  -5  -5  -1       28.25       33.38      3.75 o 
  -4  -5  -1        3.62        3.20      2.21 o 
  -3  -5  -1       99.44       89.18      4.43 o 
  -2  -5  -1       28.84       26.45      2.73 o 
  -7  -4  -1       21.10       27.00      6.01 o 
  -6  -4  -1       16.45       17.29      2.12 o 
  -5  -4  -1       41.15       36.94      2.33 o 
  -4  -4  -1       69.19       65.58      4.08 o 
  -3  -4  -1       89.28       86.68      4.21 o 
  -2  -4  -1       92.14      107.20      4.19 o 
  -1  -4  -1      109.90      121.80      4.25 o 
  -7  -3  -1       41.19       41.10      5.63 o 
  -6  -3  -1       32.35       31.69      2.37 o 
  -5  -3  -1       54.01       55.71      2.54 o 
  -4  -3  -1       37.26       41.80      2.17 o 
  -3  -3  -1      989.53     1012.94     15.57 o 
  -2  -3  -1      229.27      237.14      6.70 o 
  -1  -3  -1       25.29       21.27      1.81 o 
  -8  -2  -1        2.55       -2.78      3.31 o 
  -7  -2  -1       36.40       32.76      2.48 o 
  -6  -2  -1       17.05       15.35      1.87 o 
  -5  -2  -1       43.52       42.84      2.21 o 
  -4  -2  -1      597.91      644.96     10.52 o 
  -3  -2  -1      432.40      465.81     15.14 o 
  -2  -2  -1       26.13       19.15      1.18 o 
  -1  -2  -1      472.53      430.71      9.88 o 
   0  -2  -1      500.42      429.48      9.54 o 
  -8  -1  -1       19.97       18.36      3.91 o 
  -7  -1  -1        2.21        0.14      1.64 o 
  -6  -1  -1       16.90       19.46      1.83 o 
  -5  -1  -1       38.02       41.34      2.47 o 
  -4  -1  -1       29.82       35.42      1.74 o 
  -3  -1  -1      140.98      123.07      2.76 o 
  -2  -1  -1      742.70      740.37     11.10 o 
  -1  -1  -1      205.61      182.25      4.69 o 
   1  -1  -1     5210.69     5384.36    101.18 o 
  -8   0  -1        1.33        2.67      3.14 o 
  -7   0  -1        4.13        1.60      1.54 o 
  -6   0  -1       27.48       25.80      2.77 o 
  -5   0  -1       15.38       12.78      1.37 o 
  -4   0  -1      339.42      332.24      5.77 o 
  -3   0  -1     1199.66     1310.58     19.12 o 
  -2   0  -1     6056.94     6594.81    127.09 o 
  -1   0  -1      812.42      790.16     11.55 o 
   2   0  -1     1933.72     1946.32     37.25 o 
  -9   1  -1        0.97        4.89      3.68 o 
  -8   1  -1        2.43       -0.32      2.62 o 
  -7   1  -1       16.68       16.84      1.89 o 
  -6   1  -1       28.24       24.03      2.89 o 
  -5   1  -1      620.88      661.53     10.53 o 
  -4   1  -1      145.43      149.09      3.94 o 
  -3   1  -1      201.73      222.32      3.80 o 
  -2   1  -1     2846.60     2814.92     39.80 o 
  -1   1  -1      264.46      198.59      5.15 o 
  -9   2  -1        2.09        4.79      3.29 o 
  -8   2  -1        1.02       -3.91      2.61 o 
  -7   2  -1       30.91       29.37      2.11 o 
  -6   2  -1      129.68      128.63      3.31 o 
  -5   2  -1       17.44       16.77      2.13 o 
  -4   2  -1       51.31       50.45      3.25 o 
  -3   2  -1       25.84       24.46      1.51 o 
  -2   2  -1      134.85       81.60      1.68 o 
  -1   2  -1      926.26      892.50     12.87 o 
   0   2  -1     1754.64     1849.11     36.73 o 
  -8   3  -1        0.87       -1.39      2.74 o 
  -7   3  -1       30.96       31.01      2.12 o 
  -6   3  -1        0.60       -0.44      1.09 o 
  -5   3  -1      154.57      147.24      3.18 o 
  -4   3  -1      172.96      173.01      3.34 o 
  -3   3  -1       84.16       78.55      1.86 o 
  -2   3  -1      945.16     1002.91     14.63 o 
  -1   3  -1      359.71      321.35      7.15 o 
   0   3  -1      214.74      260.13      6.03 o 
  -8   4  -1       44.16       44.50      4.02 o 
  -7   4  -1       36.37       40.14      2.13 o 
  -6   4  -1      166.82      180.27      3.97 o 
  -5   4  -1      178.36      198.96      4.01 o 
  -4   4  -1      139.12      149.27      3.14 o 
  -3   4  -1       13.08       15.09      1.08 o 
  -2   4  -1      285.98      377.77      8.64 o 
  -1   4  -1      537.31      632.73     13.55 o 
   0   4  -1      850.06      950.54     19.80 o 
   1   4  -1      450.95      485.67     10.83 o 
  -8   5  -1       33.38       33.43      3.45 o 
  -7   5  -1       10.22       10.37      1.50 o 
  -6   5  -1       28.52       28.69      1.88 o 
  -5   5  -1        4.89        3.21      1.10 o 
  -4   5  -1       31.88       28.06      1.51 o 
  -3   5  -1        0.35        1.36      0.90 o 
  -2   5  -1      242.26      248.80      6.45 o 
  -1   5  -1      305.85      337.08      8.15 o 
   0   5  -1      103.88      115.66      3.84 o 
   1   5  -1        7.89       11.45      1.58 o 
   2   5  -1       26.18       25.61      2.00 o 
   3   5  -1        7.58        6.30      1.53 o 
  -8   6  -1        0.09       -0.63      2.75 o 
  -7   6  -1        1.25       -0.28      1.42 o 
  -6   6  -1        3.10        2.61      1.23 o 
  -5   6  -1       37.26       36.34      1.92 o 
  -4   6  -1       11.64        9.54      1.26 o 
  -3   6  -1      197.32      205.71      5.19 o 
  -2   6  -1      212.13      222.31      6.33 o 
  -1   6  -1       35.16       33.51      2.45 o 
   0   6  -1      702.37      763.68     16.95 o 
   1   6  -1       10.87       13.14      1.91 o 
   2   6  -1        4.83        3.63      1.57 o 
   3   6  -1       82.81       75.91      3.48 o 
   4   6  -1       23.97       21.02      2.32 o 
   5   6  -1       29.71       26.82      2.69 o 
  -7   7  -1        0.13        0.69      1.55 o 
  -6   7  -1        8.84        7.73      1.49 o 
  -5   7  -1        9.38        8.30      1.40 o 
  -4   7  -1       43.63       40.74      1.93 o 
  -3   7  -1       35.06       33.61      2.85 o 
  -2   7  -1       52.98       55.13      3.31 o 
  -1   7  -1      382.59      414.09     10.44 o 
   0   7  -1       22.10       21.93      2.47 o 
   1   7  -1        7.64        5.79      1.87 o 
   2   7  -1       55.01       50.75      3.03 o 
   3   7  -1       19.62       22.26      2.55 o 
   4   7  -1        2.91        2.99      1.91 o 
  -7   8  -1       10.10        8.04      1.83 o 
  -6   8  -1        7.48        8.45      1.69 o 
  -5   8  -1       10.50        9.62      1.54 o 
  -4   8  -1        1.29       -0.20      1.78 o 
  -3   8  -1        2.59        3.14      2.08 o 
  -2   8  -1       16.35       16.80      2.63 o 
  -1   8  -1        6.97       10.06      2.27 o 
   0   8  -1       13.88       11.54      2.37 o 
   1   8  -1      112.11      113.67      4.76 o 
   2   8  -1        7.38        6.74      2.23 o 
   3   8  -1       15.61       14.81      2.58 o 
  -5   9  -1        0.41        0.40      1.44 o 
  -4   9  -1        0.56        0.39      1.44 o 
  -3   9  -1       22.76       27.51      3.33 o 
  -2   9  -1        1.53       -0.98      2.22 o 
  -1   9  -1       10.87        8.76      2.61 o 
   0   9  -1       28.37       27.91      3.30 o 
   1   9  -1        0.05       -1.51      2.19 o 
  -6  -5   0        0.57       -1.17      1.81 o 
  -5  -5   0       42.13       39.18      3.73 o 
  -4  -5   0       41.56       40.37      3.45 o 
  -3  -5   0      194.17      201.53      6.61 o 
  -7  -4   0        2.28        1.48      3.25 o 
  -6  -4   0        0.09       -2.42      1.61 o 
  -5  -4   0       57.18       56.19      2.64 o 
  -4  -4   0      365.54      348.25      7.69 o 
  -3  -4   0      173.19      172.58      3.95 o 
  -2  -4   0      137.65      142.82      4.85 o 
  -7  -3   0        7.64        4.72      2.06 o 
  -6  -3   0       16.18       17.18      1.99 o 
  -5  -3   0      234.57      240.94     10.55 o 
  -4  -3   0      365.36      394.52      7.15 o 
  -3  -3   0       91.70       89.56      2.59 o 
  -2  -3   0      479.90      502.55      8.15 o 
  -1  -3   0      120.26      131.89      3.94 o 
  -8  -2   0       65.43       60.80      3.20 o 
  -7  -2   0       26.63       31.08      2.40 o 
  -6  -2   0       13.04       14.28      1.80 o 
  -5  -2   0        1.51        0.55      1.23 o 
  -4  -2   0      587.40      611.47      9.99 o 
  -3  -2   0      430.57      481.81      7.94 o 
  -2  -2   0        8.52        8.70      2.46 o 
  -1  -2   0     1337.49     1431.18     41.34 o 
  -8  -1   0        0.63        0.67      4.35 o 
  -7  -1   0       38.13       34.42      2.41 o 
  -6  -1   0      143.60      142.49      4.36 o 
  -5  -1   0      385.56      398.96     10.09 o 
  -4  -1   0      640.54      642.22     10.23 o 
  -3  -1   0      300.93      322.65      6.82 o 
  -2  -1   0       70.49       55.34      1.53 o 
  -1  -1   0      103.05       79.92      3.99 o 
  -8   0   0       10.86        8.57      1.94 o 
  -7   0   0      159.29      147.92      9.25 o 
  -6   0   0      157.31      160.64      4.41 o 
  -5   0   0      102.10      102.97      2.87 o 
  -4   0   0      579.22      661.91     10.81 o 
  -3   0   0       21.61       21.64      1.34 o 
  -2   0   0     1075.16     1162.87     16.79 o 
  -1   0   0     1599.39     1732.23     34.67 o 
  -8   1   0       39.34       36.77      2.55 o 
  -7   1   0       14.96       13.84      1.82 o 
  -6   1   0       22.16       21.58      1.75 o 
  -5   1   0       10.78       12.18      1.24 o 
  -4   1   0        8.21        7.90      1.95 o 
  -3   1   0      446.27      454.39      7.01 o 
  -2   1   0     1486.76     1417.61     30.68 o 
  -1   1   0     4499.43     4554.39     89.96 o 
   0   1   0      177.60      124.52      2.80 o 
  -9   2   0        2.23        3.75      2.60 o 
  -8   2   0        3.12       -0.43      1.64 o 
  -7   2   0        6.53        4.96      1.55 o 
  -6   2   0      202.84      208.11      4.34 o 
  -5   2   0       32.41       33.74      3.03 o 
  -4   2   0       41.33       44.33      1.46 o 
  -3   2   0        7.55        7.16      0.66 o 
  -2   2   0      103.91       85.88      3.81 o 
  -1   2   0      234.32      153.42      3.69 o 
   0   2   0      929.66      933.54     18.85 o 
  -8   3   0       14.08       17.50      2.74 o 
  -7   3   0       39.48       34.61      2.08 o 
  -6   3   0      151.34      153.59      3.53 o 
  -5   3   0       15.32       15.93      1.24 o 
  -4   3   0        8.08        8.53      0.92 o 
  -3   3   0       45.27       56.00      1.89 o 
  -2   3   0     2489.24     2967.04     58.84 o 
  -1   3   0      539.15      493.27     10.57 o 
   0   3   0      602.22      575.24     12.18 o 
   1   3   0      118.92      124.38      3.50 o 
  -8   4   0       43.51       45.94      3.35 o 
  -7   4   0      167.82      173.43      8.98 o 
  -6   4   0       45.34       43.35      2.00 o 
  -5   4   0        3.12        2.62      0.98 o 
  -4   4   0      118.43      133.49      2.91 o 
  -3   4   0     1215.93     1477.07     21.49 o 
  -2   4   0      156.19      135.08      4.00 o 
  -1   4   0      112.13      148.74      4.18 o 
   0   4   0       99.11      132.12      3.84 o 
   1   4   0       56.62       43.46      2.08 o 
   2   4   0      137.46      143.48      4.23 o 
  -8   5   0        4.36        4.59      2.15 o 
  -7   5   0       42.76       50.34      2.38 o 
  -6   5   0       13.62        9.27      1.98 o 
  -5   5   0        4.72        3.45      1.07 o 
  -4   5   0       74.15       78.58      2.23 o 
  -3   5   0       14.11       12.80      1.99 o 
  -2   5   0       64.72       58.90      2.72 o 
  -1   5   0      194.16      194.94      5.40 o 
   0   5   0        0.45       -0.57      0.93 o 
   1   5   0       37.38       40.14      2.34 o 
   2   5   0      354.28      361.00      8.88 o 
   3   5   0      194.51      197.06      5.82 o 
   4   5   0       41.64       42.20      2.61 o 
  -8   6   0        2.22        2.05      2.33 o 
  -7   6   0        6.93        7.95      2.33 o 
  -6   6   0       14.96       13.90      2.50 o 
  -5   6   0        6.47        8.74      1.44 o 
  -4   6   0       37.93       41.36      3.34 o 
  -3   6   0        4.99        5.25      1.78 o 
  -2   6   0      141.22      135.99      4.63 o 
  -1   6   0       33.03       28.85      2.34 o 
   0   6   0      118.91      126.66      4.44 o 
   1   6   0      220.64      240.26      6.76 o 
   2   6   0       60.13       57.14      3.05 o 
   3   6   0       18.10       17.47      2.22 o 
   4   6   0       48.99       46.01      2.99 o 
   5   6   0        3.48        4.32      1.99 o 
  -8   7   0        2.84        3.95      2.70 o 
  -7   7   0        9.95       18.54      3.01 o 
  -6   7   0       20.70       23.75      1.95 o 
  -5   7   0       67.01       63.93      2.41 o 
  -4   7   0       12.77       12.47      1.37 o 
  -3   7   0       93.60       96.11      4.23 o 
  -2   7   0       30.53       31.22      2.72 o 
  -1   7   0      252.00      254.55      7.37 o 
   0   7   0        6.79        5.25      1.83 o 
   1   7   0       33.99       32.52      2.61 o 
   2   7   0       11.51        7.14      2.01 o 
   3   7   0       20.66       16.82      2.51 o 
   4   7   0        1.35        0.10      1.81 o 
  -7   8   0        6.90        8.01      2.80 o 
  -6   8   0        4.93        1.34      1.50 o 
  -5   8   0       15.58       15.31      1.64 o 
  -4   8   0        2.38        0.71      1.17 o 
  -3   8   0        3.15        3.70      2.07 o 
  -2   8   0       61.07       59.55      3.55 o 
  -1   8   0       40.68       37.53      3.07 o 
   0   8   0       15.32       16.57      2.57 o 
   1   8   0       16.65       21.46      2.77 o 
   2   8   0        9.72        9.62      2.33 o 
   3   8   0       17.80       15.05      2.59 o 
  -5   9   0        0.69       -0.67      1.45 o 
  -4   9   0        1.21        0.05      1.38 o 
  -3   9   0       26.57       29.03      3.42 o 
  -2   9   0       43.37       39.57      3.44 o 
  -1   9   0        0.06       -2.78      2.09 o 
   0   9   0       10.68       11.26      2.61 o 
   1   9   0        2.52       -0.67      2.31 o 
  -6  -5   1       22.40       22.95      2.49 o 
  -5  -5   1      141.20      143.79      4.11 o 
  -4  -5   1       72.74       74.52      3.99 o 
  -7  -4   1       19.71       24.16      2.61 o 
  -6  -4   1       35.01       31.48      2.41 o 
  -5  -4   1        2.60        0.82      1.77 o 
  -4  -4   1       99.16       97.10      3.03 o 
  -3  -4   1       42.33       41.26      2.37 o 
  -2  -4   1        2.60        3.95      1.30 o 
  -7  -3   1       13.31       12.04      2.11 o 
  -6  -3   1       42.22       39.37      4.23 o 
  -5  -3   1      209.33      210.29      6.90 o 
  -4  -3   1       80.57       73.78      2.63 o 
  -3  -3   1       12.96       15.26      1.34 o 
  -2  -3   1     2365.33     2699.40     58.04 o 
  -1  -3   1        2.07        0.97      0.84 o 
  -8  -2   1        0.66        3.43      2.62 o 
  -7  -2   1        0.26       -2.27      1.51 o 
  -6  -2   1      262.44      257.80      5.61 o 
  -5  -2   1       85.42       88.90      2.90 o 
  -4  -2   1        1.51        3.90      1.54 o 
  -3  -2   1      297.22      298.99      5.28 o 
  -2  -2   1      103.57      132.34      2.72 o 
  -1  -2   1     2103.16     2305.01     45.84 o 
  -8  -1   1       57.55       57.32      3.92 o 
  -7  -1   1       61.97       62.07      2.82 o 
  -6  -1   1       28.33       26.74      1.94 o 
  -5  -1   1        9.51       11.39      1.39 o 
  -4  -1   1       24.08       26.22      1.46 o 
  -3  -1   1      214.75      233.51      4.17 o 
  -2  -1   1     2101.33     2277.95     33.54 o 
  -1  -1   1     3052.77     3453.42     68.12 o 
   0  -1   1      339.99      247.52      5.33 o 
  -9   0   1        6.68        4.99      2.71 o 
  -8   0   1       26.41       28.66      3.42 o 
  -7   0   1        0.72        0.82      1.53 o 
  -6   0   1        4.13        6.54      1.39 o 
  -5   0   1       52.63       59.29      2.15 o 
  -4   0   1        6.50        5.39      0.90 o 
  -3   0   1      125.75      111.57      2.35 o 
  -2   0   1     1933.35     2054.21     39.85 o 
  -1   0   1     2181.15     2281.35     45.26 o 
   0   0   1      997.72     1010.93     21.18 o 
  -9   1   1       17.24       16.76      3.33 o 
  -8   1   1       27.68       29.91      3.24 o 
  -7   1   1       46.05       48.56      2.62 o 
  -6   1   1        0.51       -0.05      1.14 o 
  -5   1   1       68.52       69.33      4.86 o 
  -4   1   1      219.30      210.56      3.86 o 
  -3   1   1       31.85       36.58      1.15 o 
  -2   1   1       31.73       31.20      1.43 o 
  -1   1   1     5213.09     5596.41    107.91 o 
   0   1   1       37.25       31.98      1.07 o 
   1   1   1      202.95      182.94      4.05 o 
  -9   2   1       14.53       21.02      3.23 o 
  -8   2   1       31.44       28.23      2.93 o 
  -7   2   1       11.03       14.71      2.39 o 
  -6   2   1        2.39        3.61      1.13 o 
  -5   2   1       17.24       18.77      1.30 o 
  -4   2   1      317.58      322.52      7.25 o 
  -3   2   1      139.60      144.52      2.66 o 
  -2   2   1       19.63       19.30      1.02 o 
  -1   2   1      240.26      196.91      4.64 o 
   0   2   1      507.59      434.63      9.12 o 
   1   2   1      481.30      432.07      9.18 o 
  -9   3   1       12.16       10.09      2.79 o 
  -8   3   1        1.68       -0.84      2.07 o 
  -7   3   1        3.34        1.84      1.89 o 
  -6   3   1       68.89       72.28      2.39 o 
  -5   3   1       22.19       22.01      1.38 o 
  -4   3   1      116.33      125.50      2.68 o 
  -3   3   1       26.74       28.01      1.87 o 
  -2   3   1       21.50       20.02      1.49 o 
  -1   3   1      377.69      358.42      8.02 o 
   0   3   1      135.87      123.24      3.36 o 
   1   3   1       25.52       22.20      1.40 o 
   2   3   1      230.74      242.71      5.90 o 
  -9   4   1        0.55       -1.53      2.50 o 
  -8   4   1        0.10        1.53      2.18 o 
  -7   4   1      152.45      157.62      5.51 o 
  -6   4   1       29.17       31.76      2.38 o 
  -5   4   1      254.78      280.75      8.11 o 
  -4   4   1       54.37       61.61      1.85 o 
  -3   4   1      235.10      268.46      6.80 o 
  -2   4   1       20.96       15.55      1.61 o 
  -1   4   1      196.63      242.58      6.05 o 
   0   4   1       83.28       85.77      2.94 o 
   1   4   1      109.34      124.52      3.78 o 
   2   4   1       92.21      101.09      3.53 o 
   3   4   1       88.80       93.06      3.41 o 
   4   4   1       68.76       69.65      3.04 o 
  -9   5   1        4.89        9.18      2.87 o 
  -8   5   1       29.46       25.39      3.11 o 
  -7   5   1       47.09       46.52      3.43 o 
  -6   5   1       11.16        9.54      2.21 o 
  -5   5   1       14.93       11.28      1.27 o 
  -4   5   1       37.05       41.55      1.70 o 
  -3   5   1       89.11       89.20      3.52 o 
  -2   5   1       17.12       16.73      1.83 o 
  -1   5   1        5.42        2.99      1.20 o 
   0   5   1        1.14        2.04      1.20 o 
   1   5   1        5.03        4.12      1.32 o 
   2   5   1       28.74       26.66      2.17 o 
   3   5   1       99.84       94.21      3.71 o 
   4   5   1        3.70        2.03      1.51 o 
   5   5   1       28.44       30.44      2.62 o 
   6   5   1       44.61       42.59      3.23 o 
  -8   6   1       18.92       22.71      3.27 o 
  -7   6   1       10.27       14.65      2.80 o 
  -6   6   1       19.66       20.03      2.75 o 
  -5   6   1        6.13        6.29      1.54 o 
  -4   6   1       75.40       80.49      2.38 o 
  -3   6   1       11.04        9.82      2.00 o 
  -2   6   1      177.22      179.44      5.56 o 
  -1   6   1      116.99      125.28      4.41 o 
   0   6   1        6.39        6.99      1.70 o 
   1   6   1      294.13      286.78      7.76 o 
   2   6   1        0.77        0.37      1.62 o 
   3   6   1        9.57        6.89      1.84 o 
   4   6   1       18.79       12.98      2.28 o 
   5   6   1        7.28        5.33      2.09 o 
  -7   7   1        1.32       -1.60      2.40 o 
  -6   7   1        4.04        3.59      2.30 o 
  -5   7   1        2.12        0.37      1.14 o 
  -4   7   1        3.09        2.95      1.38 o 
  -3   7   1      211.01      193.38      6.26 o 
  -2   7   1       95.77       89.92      4.04 o 
  -1   7   1        2.78        1.79      1.72 o 
   0   7   1       94.02      106.57      4.33 o 
   1   7   1      114.48      110.36      4.44 o 
   2   7   1       19.50       21.56      2.57 o 
   3   7   1       38.61       37.97      3.04 o 
   4   7   1       15.30       18.85      2.67 o 
  -7   8   1        0.86       -0.81      2.72 o 
  -6   8   1        3.15        3.62      2.54 o 
  -5   8   1       21.25       23.01      1.91 o 
  -4   8   1       62.29       60.48      3.70 o 
  -3   8   1       30.11       25.78      2.84 o 
  -2   8   1       11.91        8.40      2.32 o 
  -1   8   1        1.29       -0.31      1.92 o 
   0   8   1        7.04        4.83      2.07 o 
   1   8   1       33.51       29.33      2.87 o 
   2   8   1       83.11       76.93      4.12 o 
  -5   9   1        8.78       16.38      3.21 o 
  -4   9   1        1.55       -1.82      2.21 o 
  -3   9   1        0.42        0.28      2.33 o 
  -2   9   1       28.88       29.34      3.22 o 
  -1   9   1        0.26       -1.81      2.18 o 
   0   9   1       20.69       18.26      3.07 o 
  -5  -6   2       22.11       27.19      3.48 o 
  -6  -5   2       10.30       11.05      3.23 o 
  -5  -5   2       30.52       34.32      3.61 o 
  -4  -5   2      122.98      114.51      4.85 o 
  -3  -5   2       49.35       53.08      3.38 o 
  -7  -4   2        6.29        8.77      3.04 o 
  -6  -4   2       46.23       47.71      2.73 o 
  -5  -4   2       12.36       10.63      1.83 o 
  -4  -4   2        6.16        5.46      2.13 o 
  -3  -4   2       60.96       55.48      3.12 o 
  -2  -4   2      131.50      133.03      4.40 o 
  -8  -3   2        7.14        6.54      3.18 o 
  -7  -3   2        2.28       -1.92      2.64 o 
  -6  -3   2       22.48       23.57      2.15 o 
  -5  -3   2        1.73        1.26      1.35 o 
  -4  -3   2      272.75      282.77      5.49 o 
  -3  -3   2       31.37       35.36      2.51 o 
  -2  -3   2      337.15      335.38      8.14 o 
  -1  -3   2      882.00     1010.78     21.00 o 
  -8  -2   2        3.43        3.81      2.78 o 
  -7  -2   2       74.88       69.24      4.23 o 
  -6  -2   2      121.33      142.56      3.89 o 
  -5  -2   2      115.46      128.47      3.39 o 
  -4  -2   2       31.59       34.12      1.72 o 
  -3  -2   2      419.06      451.36      7.26 o 
  -2  -2   2        7.82        6.29      1.15 o 
  -1  -2   2      802.74      902.21     18.62 o 
   0  -2   2     2390.77     2745.21     54.28 o 
  -8  -1   2        0.49       -2.07      2.34 o 
  -7  -1   2       75.58       73.79      4.04 o 
  -6  -1   2        6.07        7.19      1.50 o 
  -5  -1   2       10.25       11.18      1.35 o 
  -4  -1   2        3.10        1.52      1.45 o 
  -3  -1   2        5.31        6.53      0.88 o 
  -2  -1   2      346.46      374.88      8.36 o 
  -1  -1   2     1004.97     1038.05     20.80 o 
   0  -1   2      214.51      155.19      3.66 o 
  -9   0   2        3.90        1.59      2.83 o 
  -8   0   2       19.21       20.92      3.18 o 
  -7   0   2       15.27       14.14      2.59 o 
  -6   0   2       19.12       20.90      2.57 o 
  -5   0   2        1.95        0.82      1.27 o 
  -4   0   2        9.22        8.92      1.17 o 
  -3   0   2      184.09      199.91      3.49 o 
  -2   0   2      903.22      891.01     18.00 o 
  -1   0   2       35.61       36.15      1.42 o 
   0   0   2       25.48       20.35      0.86 o 
  -9   1   2       31.87       34.84      3.89 o 
  -8   1   2        1.85        0.71      2.27 o 
  -7   1   2       52.73       48.03      3.25 o 
  -6   1   2       10.80       11.54      2.10 o 
  -5   1   2        9.11        9.21      1.66 o 
  -4   1   2       46.00       46.86      1.86 o 
  -3   1   2      304.61      309.04      7.23 o 
  -2   1   2      113.06      117.18      3.15 o 
  -1   1   2        3.97        3.31      0.67 o 
   0   1   2      451.22      469.37      9.43 o 
   1   1   2     2262.48     2505.86     49.65 o 
  -9   2   2        6.74        8.15      2.70 o 
  -8   2   2       34.00       38.44      3.29 o 
  -7   2   2       38.81       34.77      2.97 o 
  -6   2   2        1.20       -0.11      1.55 o 
  -5   2   2       81.87       90.11      2.30 o 
  -4   2   2       11.32       11.30      0.94 o 
  -3   2   2       17.80       17.29      0.81 o 
  -2   2   2        5.25        4.48      0.94 o 
  -1   2   2      258.78      248.63      5.75 o 
   0   2   2      358.99      324.47      7.16 o 
   1   2   2      156.41      134.54      3.42 o 
   2   2   2       61.59       45.72      1.77 o 
  -9   3   2        2.73        2.99      2.59 o 
  -8   3   2        1.90        2.07      2.24 o 
  -7   3   2       12.87       16.97      2.54 o 
  -6   3   2       22.07       21.84      2.45 o 
  -5   3   2       74.67       78.01      3.51 o 
  -4   3   2      197.88      213.69      3.90 o 
  -3   3   2      136.50      140.25      2.69 o 
  -2   3   2      195.88      184.42      4.85 o 
  -1   3   2      177.53      182.47      4.69 o 
   0   3   2       49.59       44.44      1.85 o 
   1   3   2       44.91       37.94      1.78 o 
   2   3   2       66.46       67.32      2.53 o 
   3   3   2      386.79      380.87      8.94 o 
   4   3   2       59.33       54.21      2.60 o 
  -9   4   2        1.19       -0.93      2.54 o 
  -8   4   2        4.18        1.29      2.33 o 
  -7   4   2       60.46       63.85      3.68 o 
  -6   4   2      190.71      202.12      6.45 o 
  -5   4   2      224.05      251.86      7.14 o 
  -4   4   2       27.09       30.54      2.52 o 
  -3   4   2       16.20       17.08      1.77 o 
  -2   4   2      290.54      337.71      8.12 o 
  -1   4   2       52.44       55.46      2.35 o 
   0   4   2       20.77       20.17      1.60 o 
   1   4   2        7.96        5.97      1.21 o 
   2   4   2       76.43       68.78      2.93 o 
   4   4   2       46.17       47.97      2.65 o 
   5   4   2       40.00       36.00      2.59 o 
  -8   5   2       23.93       22.10      3.15 o 
  -7   5   2        2.89        5.29      2.35 o 
  -6   5   2      127.97      142.66      5.39 o 
  -5   5   2       20.48       24.03      2.73 o 
  -4   5   2        7.45        5.99      2.05 o 
  -3   5   2      127.35      129.67      4.42 o 
  -2   5   2       32.67       29.70      2.23 o 
  -1   5   2        1.98        1.82      1.18 o 
   0   5   2       31.50       33.08      2.12 o 
   1   5   2        4.47        3.84      1.37 o 
   2   5   2        0.43       -0.92      1.24 o 
   3   5   2       83.09       85.11      3.60 o 
   4   5   2       25.83       25.27      2.43 o 
   5   5   2        1.87       -0.47      1.69 o 
  -8   6   2        1.25        2.64      2.70 o 
  -7   6   2        3.55        6.41      2.60 o 
  -6   6   2        4.37        4.52      2.27 o 
  -5   6   2        7.35        3.73      2.01 o 
  -4   6   2       93.16       95.73      4.20 o 
  -3   6   2      102.26       92.42      3.94 o 
  -2   6   2        1.15        1.20      1.53 o 
  -1   6   2       75.20       68.57      3.30 o 
   0   6   2        1.86       -0.14      1.39 o 
   1   6   2       46.76       45.74      2.82 o 
   2   6   2      101.76      105.55      4.22 o 
   3   6   2       36.80       40.25      2.89 o 
   4   6   2        1.32        0.31      1.79 o 
  -7   7   2        1.43        2.22      2.80 o 
  -6   7   2       13.67       16.49      2.97 o 
  -5   7   2       35.69       36.77      3.18 o 
  -4   7   2       69.23       55.04      3.34 o 
  -3   7   2       30.44       29.00      2.73 o 
  -1   7   2        3.66        5.97      1.97 o 
   0   7   2      122.30      107.19      4.46 o 
   1   7   2        8.85       11.82      2.18 o 
   2   7   2       14.99       12.18      2.34 o 
   3   7   2        1.54        2.49      1.92 o 
  -6   8   2        1.96       -2.99      2.52 o 
  -5   8   2        0.98        5.32      2.41 o 
  -4   8   2       55.54       51.96      3.55 o 
  -3   8   2        9.51       12.35      2.64 o 
  -2   8   2        0.11       -0.52      1.95 o 
  -1   8   2       37.03       39.56      3.22 o 
   0   8   2       21.02       24.22      2.97 o 
   1   8   2        0.23       -1.19      2.02 o 
   2   8   2       11.08        9.23      2.48 o 
  -4   9   2        1.97        2.05      2.53 o 
  -3   9   2        0.01       -2.72      2.40 o 
  -2   9   2       15.87       15.37      2.98 o 
  -1   9   2       15.59       11.63      2.68 o 
  -5  -6   3       39.60       46.40      4.02 o 
  -4  -6   3        1.74        2.38      2.45 o 
  -3  -6   3       57.57       46.83      3.34 o 
  -6  -5   3       11.30       11.45      3.20 o 
  -5  -5   3        4.14        3.89      2.75 o 
  -4  -5   3       12.00       18.78      2.78 o 
  -3  -5   3        1.43        1.81      1.92 o 
  -2  -5   3      216.36      240.55      7.01 o 
  -7  -4   3        0.05       -1.69      2.77 o 
  -6  -4   3       46.63       48.56      3.86 o 
  -5  -4   3       54.84       54.26      3.74 o 
  -4  -4   3        0.17       -2.65      1.77 o 
  -3  -4   3       38.84       39.13      2.88 o 
  -2  -4   3        5.46        4.55      1.69 o 
  -1  -4   3       16.60       22.32      2.07 o 
  -7  -3   3       47.49       46.69      3.93 o 
  -6  -3   3        9.95        6.52      2.63 o 
  -5  -3   3      339.28      352.54      9.77 o 
  -4  -3   3       39.61       37.06      2.88 o 
  -3  -3   3       40.08       43.15      2.71 o 
  -2  -3   3      225.55      245.30      6.50 o 
  -1  -3   3     2785.81     3307.65     65.71 o 
   0  -3   3       22.50       16.06      1.54 o 
  -8  -2   3       15.70       23.17      3.72 o 
  -7  -2   3       40.05       38.50      3.53 o 
  -6  -2   3      118.41      114.93      5.00 o 
  -5  -2   3      191.62      189.39      6.19 o 
  -4  -2   3       17.97       17.80      2.18 o 
  -3  -2   3      138.28      135.31      4.31 o 
  -2  -2   3      964.03     1019.77     21.25 o 
  -1  -2   3        7.66        5.71      0.99 o 
   0  -2   3       37.00       32.34      1.47 o 
  -8  -1   3        2.93       -0.93      2.49 o 
  -7  -1   3       36.16       34.75      3.34 o 
  -6  -1   3       59.76       65.25      3.83 o 
  -5  -1   3       15.91       13.70      2.20 o 
  -4  -1   3       12.40       16.41      1.22 o 
  -3  -1   3      129.27      126.13      4.00 o 
  -2  -1   3      106.23      112.96      3.42 o 
  -1  -1   3      109.82      115.18      3.15 o 
   0  -1   3       42.26       33.45      1.47 o 
  -9   0   3        2.41        2.10      2.90 o 
  -8   0   3       10.38       11.43      3.00 o 
  -7   0   3       35.29       36.86      3.32 o 
  -6   0   3        1.69       -1.42      1.67 o 
  -5   0   3       19.60       20.71      2.25 o 
  -4   0   3        0.85        0.34      0.64 o 
  -3   0   3       78.67       83.58      2.98 o 
  -2   0   3       10.13       10.09      1.14 o 
  -1   0   3     1088.69     1092.61     21.60 o 
   0   0   3       33.70       31.04      1.27 o 
  -9   1   3        5.02        5.77      2.87 o 
  -8   1   3       28.73       28.06      3.27 o 
  -7   1   3       67.85       66.14      3.78 o 
  -6   1   3       90.83       96.10      4.13 o 
  -5   1   3       13.30       13.72      1.91 o 
  -4   1   3      114.02      126.58      4.14 o 
  -3   1   3      275.12      250.40      6.15 o 
  -2   1   3      141.68      163.09      4.25 o 
  -1   1   3        0.83        2.17      0.68 o 
   0   1   3      829.44      886.75     18.30 o 
   1   1   3       30.10       31.70      1.23 o 
   2   1   3      148.16      143.17      3.50 o 
   3   1   3       24.36       22.32      1.29 o 
  -9   2   3        0.80        1.35      2.67 o 
  -8   2   3       59.30       62.51      3.90 o 
  -7   2   3       68.44       66.97      3.73 o 
  -6   2   3        3.78        4.85      1.97 o 
  -5   2   3       20.43       20.33      2.19 o 
  -4   2   3       59.49       62.97      2.91 o 
  -3   2   3       77.60       84.08      3.03 o 
  -2   2   3       32.60       27.81      1.72 o 
  -1   2   3       59.45       62.08      2.12 o 
   0   2   3      246.77      252.53      5.85 o 
   1   2   3       87.99       77.64      2.38 o 
   2   2   3      147.99      146.31      3.85 o 
   3   2   3       12.52       12.64      1.39 o 
   4   2   3      127.89      144.63      4.26 o 
  -9   3   3       12.48       12.87      3.04 o 
  -8   3   3       23.08       23.63      3.13 o 
  -7   3   3        0.91       -1.87      1.95 o 
  -6   3   3        6.55        7.79      2.15 o 
  -5   3   3       50.12       44.78      2.97 o 
  -4   3   3        7.44        3.54      1.58 o 
  -3   3   3      281.58      299.02      7.47 o 
  -2   3   3      117.26      121.21      3.75 o 
  -1   3   3      199.72      229.79      5.69 o 
   0   3   3       35.96       31.44      1.68 o 
   1   3   3       66.98       75.12      2.61 o 
   2   3   3        8.94        7.33      1.24 o 
   3   3   3      112.96      112.72      3.75 o 
   4   3   3      189.38      179.42      5.25 o 
  -9   4   3        0.56        0.22      2.62 o 
  -8   4   3        3.80        2.64      2.47 o 
  -7   4   3       12.33       14.16      2.62 o 
  -6   4   3      168.90      165.83      5.89 o 
  -5   4   3       88.36      103.24      4.40 o 
  -4   4   3      565.88      608.04     14.02 o 
  -3   4   3       52.90       60.61      2.88 o 
  -2   4   3       34.53       38.94      2.29 o 
  -1   4   3       13.94       15.44      1.68 o 
   0   4   3       29.68       32.68      1.99 o 
   1   4   3        7.10        4.76      1.31 o 
   2   4   3       50.76       52.68      2.64 o 
   3   4   3       69.13       67.91      3.18 o 
   4   4   3       21.00       20.50      2.32 o 
  -8   5   3       22.03       25.40      3.41 o 
  -7   5   3       48.74       47.77      3.70 o 
  -6   5   3       37.91       34.66      3.13 o 
  -5   5   3        1.02       -1.31      1.82 o 
  -4   5   3       30.62       34.24      2.73 o 
  -3   5   3      178.88      194.67      5.81 o 
  -2   5   3      240.18      241.99      6.62 o 
  -1   5   3       68.78       61.08      2.91 o 
   0   5   3       11.46       13.46      1.74 o 
   1   5   3        1.09        0.20      1.24 o 
   2   5   3        0.32       -0.08      1.29 o 
   3   5   3       23.19       27.81      2.45 o 
   4   5   3       62.25       64.59      3.54 o 
  -8   6   3        1.06       -1.95      2.73 o 
  -7   6   3        1.96        1.74      2.58 o 
  -6   6   3        2.49        4.05      2.37 o 
  -5   6   3       15.00       20.02      2.78 o 
  -4   6   3      127.47      131.47      5.00 o 
  -3   6   3      266.91      258.49      7.34 o 
  -2   6   3       67.40       57.16      3.19 o 
  -1   6   3       24.97       24.87      2.43 o 
   0   6   3        6.24        5.32      1.73 o 
   1   6   3       17.71       13.90      2.08 o 
   2   6   3      204.82      198.86      6.31 o 
   3   6   3       28.27       23.17      2.72 o 
   4   6   3        2.77        0.06      1.97 o 
  -7   7   3        0.29        2.44      2.75 o 
  -6   7   3       20.48       29.19      3.21 o 
  -5   7   3       20.58       22.89      3.01 o 
  -4   7   3       43.91       40.00      3.14 o 
  -3   7   3        3.18       -2.42      1.75 o 
  -2   7   3       94.29       87.36      4.02 o 
  -1   7   3        2.03        0.92      1.89 o 
   0   7   3       59.90       58.26      3.55 o 
   1   7   3      156.20      156.47      5.76 o 
   2   7   3        0.37       -1.64      1.92 o 
   3   7   3        8.18        3.89      2.28 o 
  -6   8   3        1.71        0.11      2.59 o 
  -5   8   3        3.68        0.94      2.38 o 
  -4   8   3        8.54        7.64      2.47 o 
  -3   8   3       34.38       32.94      3.11 o 
  -2   8   3        1.02        1.41      2.12 o 
  -1   8   3        6.16        1.81      2.15 o 
   0   8   3       37.54       34.27      3.29 o 
   1   8   3        1.33       -1.65      2.22 o 
  -5  -6   4        5.61        3.22      2.95 o 
  -4  -6   4       24.07       29.17      3.52 o 
  -3  -6   4       37.06       40.72      3.31 o 
  -6  -5   4       34.95       39.13      4.41 o 
  -5  -5   4        0.11       -2.40      2.38 o 
  -4  -5   4        1.48        0.17      2.24 o 
  -3  -5   4       22.34       23.52      2.79 o 
  -2  -5   4       93.43       99.38      4.24 o 
  -7  -4   4       32.14       38.46      4.44 o 
  -6  -4   4        0.93       -1.42      2.74 o 
  -5  -4   4       21.80       24.70      3.32 o 
  -4  -4   4        2.08       -0.38      2.10 o 
  -3  -4   4       39.61       40.90      3.11 o 
  -2  -4   4       99.14      103.89      4.04 o 
  -1  -4   4        5.48        3.46      1.44 o 
  -7  -3   4        5.68        8.70      3.03 o 
  -6  -3   4        1.47        6.37      2.58 o 
  -5  -3   4       17.67       20.37      2.94 o 
  -4  -3   4        2.20        2.05      1.99 o 
  -3  -3   4      659.53      722.90     16.25 o 
  -2  -3   4       39.71       46.33      2.60 o 
  -1  -3   4        3.84        6.66      1.40 o 
   0  -3   4       52.85       48.92      2.15 o 
  -8  -2   4       12.84       13.32      3.42 o 
  -7  -2   4        1.92       -2.29      2.59 o 
  -6  -2   4      108.24       98.94      4.69 o 
  -5  -2   4      140.12      160.36      5.71 o 
  -4  -2   4      247.00      258.37      7.34 o 
  -3  -2   4        0.77        0.92      1.41 o 
  -2  -2   4      403.79      434.50      9.78 o 
  -1  -2   4       69.33       65.90      2.50 o 
   0  -2   4      136.46      143.72      3.73 o 
  -8  -1   4        1.28       -2.17      2.68 o 
  -7  -1   4        0.29       -0.48      2.35 o 
  -6  -1   4      113.22      105.34      4.74 o 
  -5  -1   4        7.99       10.25      2.12 o 
  -4  -1   4        0.56        0.93      1.47 o 
  -3  -1   4      177.90      183.66      5.26 o 
  -2  -1   4      224.31      211.61      5.53 o 
  -1  -1   4        6.74        3.64      0.99 o 
   0  -1   4       35.64       27.38      1.39 o 
  -8   0   4       31.11       34.43      3.76 o 
  -7   0   4       59.80       58.20      3.74 o 
  -6   0   4       52.16       43.19      3.13 o 
  -5   0   4       15.99       14.76      2.27 o 
  -4   0   4       25.08       21.25      2.22 o 
  -3   0   4       30.97       27.06      2.01 o 
  -2   0   4       84.13       86.10      3.07 o 
  -1   0   4      822.53      900.56     17.45 o 
   0   0   4      148.68      158.45      3.79 o 
  -9   1   4       14.23       12.35      3.18 o 
  -8   1   4       72.47       67.70      4.11 o 
  -7   1   4        8.63        6.43      2.34 o 
  -6   1   4       32.01       29.59      2.77 o 
  -5   1   4        4.58        1.67      1.62 o 
  -4   1   4       85.71       81.38      3.41 o 
  -3   1   4      149.33      151.51      4.50 o 
  -2   1   4     1702.81     1883.41     37.90 o 
  -1   1   4      217.81      265.95      6.14 o 
   0   1   4      132.38      158.20      3.81 o 
   1   1   4       27.17       23.74      1.24 o 
   2   1   4      745.29      873.51     17.96 o 
  -9   2   4       17.79       15.28      3.29 o 
  -8   2   4        8.29        9.64      2.82 o 
  -7   2   4       23.56       28.05      2.90 o 
  -6   2   4        0.26       -0.71      1.67 o 
  -5   2   4      119.36      114.90      4.36 o 
  -4   2   4      335.08      344.88      8.83 o 
  -3   2   4      362.35      382.40      9.11 o 
  -2   2   4      145.66      161.28      4.49 o 
  -1   2   4       74.14       95.75      2.99 o 
   0   2   4       30.57       26.54      1.54 o 
   1   2   4        9.49       10.92      1.12 o 
   2   2   4      306.22      323.37      7.22 o 
  -8   3   4        9.01        4.85      2.43 o 
  -7   3   4        1.98       -2.08      2.05 o 
  -6   3   4       44.88       47.43      3.29 o 
  -5   3   4       39.78       34.97      2.97 o 
  -4   3   4       63.75       58.13      3.17 o 
  -3   3   4      194.80      200.76      5.72 o 
  -2   3   4      196.23      196.18      5.40 o 
  -1   3   4       82.08       84.07      2.99 o 
   0   3   4       88.28       89.58      3.10 o 
   1   3   4      161.92      167.34      4.55 o 
   2   3   4       66.44       55.24      2.49 o 
  -8   4   4       21.85       20.26      3.25 o 
  -7   4   4        2.38       -1.54      2.13 o 
  -6   4   4        0.71       -1.28      2.15 o 
  -5   4   4        5.03        2.47      2.01 o 
  -4   4   4      712.31      751.15     16.99 o 
  -3   4   4      138.73      137.34      4.61 o 
  -2   4   4        3.57        2.89      1.34 o 
  -1   4   4       45.38       49.96      2.54 o 
   0   4   4       20.29       17.62      1.83 o 
   1   4   4        2.04        0.73      1.22 o 
   2   4   4       20.16       21.18      2.07 o 
  -8   5   4        0.54       -0.09      2.61 o 
  -7   5   4        3.10        0.17      2.50 o 
  -6   5   4       67.37       71.01      4.08 o 
  -5   5   4      422.77      452.21     11.67 o 
  -4   5   4       98.41      103.20      4.41 o 
  -3   5   4       46.96       43.90      2.89 o 
  -2   5   4        3.45        1.97      1.51 o 
  -1   5   4       32.84       35.66      2.48 o 
   0   5   4      113.44      120.28      4.29 o 
   1   5   4      210.31      220.72      6.44 o 
   2   5   4      170.54      177.26      5.70 o 
  -7   6   4        8.62        8.93      2.93 o 
  -6   6   4       23.43       25.31      3.36 o 
  -5   6   4        6.06        2.35      2.24 o 
  -4   6   4        2.96        1.35      1.91 o 
  -3   6   4       24.54       24.42      2.62 o 
  -2   6   4        1.79        4.62      1.79 o 
  -1   6   4      127.27      129.76      4.79 o 
   0   6   4      246.53      237.35      7.04 o 
   1   6   4       63.13       61.27      3.54 o 
   2   6   4        3.64        2.79      1.99 o 
  -6   7   4        2.66        3.93      2.52 o 
  -5   7   4       13.30       17.09      2.80 o 
  -4   7   4       17.91       15.63      2.61 o 
  -3   7   4       10.77        9.87      2.31 o 
  -2   7   4       64.10       53.71      3.41 o 
  -1   7   4       82.29       83.98      4.23 o 
   0   7   4        0.54        1.08      2.19 o 
   1   7   4       37.43       35.84      3.30 o 
   2   7   4        3.88        3.29      2.40 o 
  -5   8   4        5.75        1.98      2.44 o 
  -4   8   4        1.54       -0.14      2.25 o 
  -3   8   4       21.06       16.49      2.88 o 
  -2   8   4        0.40       -2.45      2.07 o 
  -1   8   4       14.66       11.27      2.81 o 
  -4  -7   5       11.77        9.54      3.35 o 
  -5  -6   5       48.79       55.35      4.58 o 
  -4  -6   5        6.46        5.09      2.91 o 
  -3  -6   5        5.00        0.76      2.55 o 
  -2  -6   5        2.68        1.98      2.18 o 
  -6  -5   5       38.14       38.91      4.28 o 
  -5  -5   5        8.60       10.89      3.19 o 
  -4  -5   5       30.21       31.36      3.33 o 
  -3  -5   5       33.37       39.35      3.28 o 
  -2  -5   5       42.06       42.26      3.11 o 
  -1  -5   5       24.46       26.71      2.55 o 
  -6  -4   5        1.63       -0.50      2.95 o 
  -5  -4   5       58.02       73.69      4.45 o 
  -4  -4   5       35.26       33.03      3.23 o 
  -3  -4   5        5.48        0.91      2.17 o 
  -2  -4   5       38.18       32.07      2.81 o 
  -1  -4   5       60.86       60.97      3.01 o 
  -7  -3   5        2.54       -2.69      2.80 o 
  -6  -3   5       45.47       44.79      3.83 o 
  -5  -3   5        1.45        0.28      2.18 o 
  -4  -3   5       93.63       92.49      4.35 o 
  -3  -3   5      313.64      328.70      8.97 o 
  -2  -3   5      111.51      113.22      4.14 o 
  -1  -3   5        1.08        1.69      1.34 o 
   0  -3   5      300.07      341.43      7.87 o 
  -7  -2   5       34.98       37.83      3.61 o 
  -6  -2   5       10.57        7.87      2.57 o 
  -5  -2   5       34.98       35.95      3.24 o 
  -4  -2   5      628.62      651.44     15.20 o 
  -3  -2   5       14.07       11.42      2.05 o 
  -2  -2   5       20.15       18.78      2.03 o 
  -1  -2   5      276.72      283.47      6.86 o 
   0  -2   5       38.80       34.15      1.82 o 
  -8  -1   5       28.27       26.56      3.73 o 
  -7  -1   5        0.01       -0.73      2.58 o 
  -6  -1   5       27.59       31.88      3.21 o 
  -5  -1   5       82.95       82.50      4.10 o 
  -4  -1   5        2.54        0.46      1.75 o 
  -3  -1   5      159.00      167.71      5.12 o 
  -2  -1   5      456.82      458.56     10.48 o 
  -1  -1   5      121.90      127.66      3.68 o 
   0  -1   5       20.54       14.83      1.35 o 
  -8   0   5        3.31        4.30      2.73 o 
  -7   0   5        1.70        1.24      2.29 o 
  -6   0   5        1.42       -1.73      1.99 o 
  -5   0   5       81.36       77.20      3.89 o 
  -4   0   5      278.12      288.99      7.69 o 
  -3   0   5      200.73      189.12      5.50 o 
  -2   0   5      114.54      131.30      4.01 o 
  -1   0   5       14.13       10.19      1.31 o 
   0   0   5      392.64      390.06      8.44 o 
  -8   1   5        5.17        4.92      2.57 o 
  -7   1   5       14.90        9.35      2.48 o 
  -6   1   5      123.16      120.35      4.94 o 
  -5   1   5      108.21      104.23      4.32 o 
  -4   1   5       14.93       14.50      2.11 o 
  -3   1   5       22.00       25.61      2.13 o 
  -2   1   5      177.64      165.34      4.72 o 
  -1   1   5      104.37      115.54      3.42 o 
   0   1   5      141.90      138.15      3.75 o 
   1   1   5      482.14      518.85     10.81 o 
  -8   2   5        1.83        0.70      2.48 o 
  -7   2   5       44.58       37.41      3.29 o 
  -6   2   5       10.21        6.55      2.21 o 
  -5   2   5       49.46       41.40      2.99 o 
  -4   2   5      140.05      138.84      4.84 o 
  -3   2   5      144.97      153.82      4.85 o 
  -2   2   5        4.36        4.89      1.39 o 
  -1   2   5       57.80       52.53      2.39 o 
   0   2   5      157.89      149.07      4.18 o 
   1   2   5       82.92       86.66      2.93 o 
  -8   3   5        1.56       -0.61      2.34 o 
  -7   3   5        0.21        0.56      2.25 o 
  -6   3   5       31.18       28.19      3.05 o 
  -5   3   5       69.99       71.54      3.88 o 
  -4   3   5       66.38       62.07      3.43 o 
  -3   3   5       14.59       14.84      2.11 o 
  -2   3   5      124.64      121.91      4.11 o 
  -1   3   5        5.02        4.06      1.33 o 
   0   3   5        2.40        1.42      1.14 o 
   1   3   5      219.99      242.12      6.19 o 
  -8   4   5        0.44        1.69      2.64 o 
  -7   4   5       13.85       10.25      2.79 o 
  -6   4   5       45.78       41.28      3.40 o 
  -5   4   5      113.80       99.96      4.53 o 
  -4   4   5       40.68       46.27      3.14 o 
  -3   4   5      228.88      241.22      6.94 o 
  -2   4   5       30.44       29.92      2.37 o 
  -1   4   5      122.63      110.85      3.93 o 
   0   4   5      150.79      151.07      4.79 o 
   1   4   5       27.21       25.17      2.32 o 
  -7   5   5        8.24        5.15      2.89 o 
  -6   5   5        7.30        6.85      2.60 o 
  -5   5   5       50.00       46.23      3.44 o 
  -4   5   5        2.36        1.00      1.91 o 
  -3   5   5       76.44       84.37      3.83 o 
  -2   5   5      141.03      141.06      4.89 o 
  -1   5   5      113.85      118.61      4.42 o 
   0   5   5       10.63       10.77      2.14 o 
   1   5   5        0.27       -1.84      1.77 o 
  -7   6   5        0.61       -3.98      2.65 o 
  -6   6   5        8.97        7.24      2.61 o 
  -5   6   5        7.35        7.59      2.41 o 
  -4   6   5        1.41        0.83      1.98 o 
  -3   6   5       23.22       22.81      2.77 o 
  -2   6   5       26.70       25.60      2.77 o 
  -1   6   5        4.04       -0.42      1.80 o 
   0   6   5       69.76       77.01      4.01 o 
   1   6   5       18.25       18.66      2.73 o 
  -5   7   5        6.33        3.40      2.55 o 
  -4   7   5        3.85        2.48      2.29 o 
  -3   7   5        5.29        3.61      2.19 o 
  -2   7   5       14.97       17.35      2.67 o 
  -1   7   5      101.46       99.77      4.70 o 
   0   7   5        3.07        1.45      2.54 o 
  -4  -6   6       29.79       32.13      4.04 o 
  -3  -6   6        0.83       -1.68      2.53 o 
  -2  -6   6       10.84       12.66      2.69 o 
  -5  -5   6       25.12       25.62      3.82 o 
  -4  -5   6        3.84        2.48      2.89 o 
  -3  -5   6       32.81       37.48      3.43 o 
  -2  -5   6       48.54       45.77      3.18 o 
  -1  -5   6        2.63        1.82      1.93 o 
  -6  -4   6       12.07       11.41      3.35 o 
  -5  -4   6       27.16       30.50      3.65 o 
  -4  -4   6       84.19       85.78      4.56 o 
  -3  -4   6        5.07        0.96      2.23 o 
  -2  -4   6        5.76        3.31      2.02 o 
  -1  -4   6       53.61       57.42      3.17 o 
  -7  -3   6        0.10       -4.75      3.17 o 
  -6  -3   6       13.26       13.30      3.24 o 
  -5  -3   6       13.62       16.92      3.10 o 
  -4  -3   6        0.25       -3.08      2.05 o 
  -3  -3   6       12.50       10.61      2.45 o 
  -1  -3   6        7.86        4.98      1.78 o 
  -7  -2   6       13.15       14.66      3.28 o 
  -6  -2   6        5.84        4.50      2.69 o 
  -5  -2   6       13.34       12.67      2.79 o 
  -4  -2   6      199.76      210.12      6.80 o 
  -3  -2   6      338.44      344.11      8.96 o 
  -2  -2   6       34.37       37.00      2.71 o 
  -7  -1   6        2.00        2.29      2.75 o 
  -6  -1   6        1.01       -1.29      2.25 o 
  -5  -1   6       56.02       44.79      3.39 o 
  -4  -1   6        1.30       -1.42      1.87 o 
  -3  -1   6      114.48      124.65      4.48 o 
  -2  -1   6      398.00      387.40      9.42 o 
  -1  -1   6      135.66      142.82      4.13 o 
  -8   0   6        0.11        1.00      2.81 o 
  -7   0   6        2.42        3.81      2.43 o 
  -6   0   6        0.14       -0.70      2.15 o 
  -5   0   6        5.09        4.88      2.17 o 
  -4   0   6      180.10      181.03      5.86 o 
  -3   0   6      191.27      192.76      5.69 o 
  -2   0   6       68.96       76.15      3.14 o 
  -1   0   6        5.82        4.79      1.33 o 
  -8   1   6        1.90        3.12      2.68 o 
  -7   1   6        5.10        5.84      2.52 o 
  -6   1   6       26.21       27.43      3.12 o 
  -5   1   6      170.68      150.33      5.40 o 
  -4   1   6       25.04       23.58      2.55 o 
  -3   1   6        2.93        2.77      1.53 o 
  -2   1   6       17.26       16.07      1.83 o 
  -1   1   6      264.93      282.16      7.10 o 
  -8   2   6        5.19        4.91      2.81 o 
  -7   2   6       18.76       17.32      2.94 o 
  -6   2   6       28.31       28.57      3.15 o 
  -5   2   6        1.65       -2.01      1.79 o 
  -4   2   6       55.49       47.60      3.11 o 
  -3   2   6       28.90       32.79      2.64 o 
  -2   2   6       11.69       17.68      2.02 o 
  -1   2   6       51.88       57.37      2.78 o 
  -8   3   6        2.05       -0.68      2.55 o 
  -7   3   6        0.19       -0.07      2.31 o 
  -6   3   6        6.87        2.61      2.18 o 
  -5   3   6       65.41       63.88      3.70 o 
  -4   3   6       26.55       26.11      2.85 o 
  -3   3   6       23.63       23.42      2.60 o 
  -2   3   6       81.89       85.80      3.68 o 
  -1   3   6       69.27       80.60      3.33 o 
  -7   4   6        1.92        3.33      2.33 o 
  -6   4   6       15.59       16.55      2.93 o 
  -5   4   6       15.55       10.87      2.57 o 
  -4   4   6       17.34       10.56      2.45 o 
  -3   4   6      167.09      176.66      5.86 o 
  -2   4   6        4.76        2.93      1.77 o 
  -1   4   6      103.74      109.41      4.11 o 
  -7   5   6       16.56       22.41      3.45 o 
  -6   5   6        4.42        5.96      2.68 o 
  -5   5   6        1.55       -2.42      2.02 o 
  -4   5   6       79.77       82.98      4.22 o 
  -3   5   6        6.09        2.68      2.17 o 
  -2   5   6       19.74       20.50      2.54 o 
  -1   5   6       34.79       36.48      2.90 o 
  -6   6   6        0.71       -3.51      2.34 o 
  -5   6   6        7.80        7.05      2.62 o 
  -4   6   6        1.67       -3.18      2.12 o 
  -3   6   6       12.04       14.30      2.62 o 
  -2   6   6       24.79       29.45      3.02 o 
  -1   6   6        0.65       -0.08      1.51 o 
  -3   7   6        2.06       -3.25      2.22 o 
  -2   7   6        0.67       -2.64      2.33 o 
  -4  -6   7       42.12       54.75      4.61 o 
  -3  -6   7        0.84        0.20      2.82 o 
  -5  -5   7       16.94       14.55      3.83 o 
  -4  -5   7        7.36       10.63      3.19 o 
  -3  -5   7      130.40      142.81      5.80 o 
  -5  -4   7       13.05       15.35      3.30 o 
  -4  -4   7      140.45      151.03      6.12 o 
  -3  -4   7       47.51       48.10      3.73 o 
  -6  -3   7        1.86        2.28      2.93 o 
  -5  -3   7       27.52       27.99      3.63 o 
  -4  -3   7        2.96        1.25      2.42 o 
  -3  -3   7        0.33       -3.22      2.14 o 
  -7  -2   7       14.35        5.73      3.38 o 
  -6  -2   7        0.28       -3.93      2.62 o 
  -5  -2   7       38.55       36.73      3.60 o 
  -4  -2   7       36.33       37.11      3.39 o 
  -2  -2   7       22.98       24.30      2.62 o 
  -7  -1   7        0.10        0.36      2.95 o 
  -6  -1   7       64.84       70.95      4.46 o 
  -5  -1   7      108.49      120.24      5.15 o 
  -4  -1   7      222.34      236.77      7.23 o 
  -3  -1   7       16.28       14.90      2.37 o 
  -2  -1   7        4.50        3.01      1.68 o 
  -7   0   7       20.06       16.48      3.20 o 
  -6   0   7       10.23       10.15      2.72 o 
  -5   0   7       15.38       16.59      2.74 o 
  -4   0   7        5.13        3.98      2.11 o 
  -3   0   7       28.07       32.45      2.75 o 
  -2   0   7        4.91        2.68      1.62 o 
  -7   1   7        0.93       -1.21      2.61 o 
  -6   1   7        4.03        1.94      2.40 o 
  -5   1   7       63.20       61.81      3.69 o 
  -4   1   7       19.82       21.50      2.59 o 
  -3   1   7        4.12        1.60      1.69 o 
  -2   1   7       12.90        9.94      1.80 o 
  -7   2   7        5.47        5.39      2.70 o 
  -6   2   7       75.42       66.77      3.95 o 
  -5   2   7       18.23       13.82      2.62 o 
  -4   2   7        2.73        1.17      1.84 o 
  -3   2   7        3.73        5.39      1.85 o 
  -2   2   7        0.68       -0.88      1.62 o 
  -7   3   7       11.66       13.30      3.09 o 
  -6   3   7        6.55        6.35      2.52 o 
  -5   3   7        0.47       -1.25      2.10 o 
  -4   3   7        0.36       -2.30      1.97 o 
  -3   3   7       12.52        6.51      2.11 o 
  -2   3   7       34.48       28.63      2.82 o 
  -6   4   7        0.66        1.25      2.42 o 
  -5   4   7       13.06       13.88      2.94 o 
  -4   4   7       10.25       10.35      2.52 o 
  -3   4   7       30.80       29.46      3.02 o 
  -2   4   7      107.49      127.07      4.91 o 
  -5   5   7        1.09       -0.09      2.45 o 
  -4   5   7       19.82       18.55      3.09 o 
  -3   5   7        2.65        6.62      2.32 o 
  -2   5   7       39.05       41.79      3.32 o 
  -4   6   7        5.49        8.62      2.82 o 
  -3   6   7        0.79       -3.23      2.38 o 
  -5  -4   8        2.05        4.11      3.23 o 
  -4  -4   8       53.33       59.78      4.36 o 
  -5  -3   8       36.76       29.11      3.92 o 
  -4  -3   8       39.81       36.26      3.58 o 
  -6  -2   8       18.39       18.65      3.55 o 
  -5  -2   8       32.33       33.33      3.66 o 
  -4  -2   8       12.55        9.08      2.79 o 
  -6  -1   8        1.84       -0.50      2.98 o 
  -5  -1   8        0.32       -2.83      2.39 o 
  -4  -1   8        4.88        3.27      2.41 o 
  -6   0   8        7.86        8.41      2.85 o 
  -5   0   8        3.47        2.07      2.45 o 
  -4   0   8        4.02        5.13      2.31 o 
  -6   1   8       12.75       11.54      2.87 o 
  -5   1   8        0.66       -0.58      2.32 o 
  -4   1   8       19.14       24.04      2.91 o 
  -6   2   8        4.52        3.75      2.64 o 
  -5   2   8        6.00        8.06      2.45 o 
  -4   2   8        6.48        3.90      2.21 o 
  -6   3   8        3.65        2.60      2.77 o 
  -5   3   8        2.35        2.29      2.32 o 
  -4   3   8        7.14        9.21      2.63 o 
  -5   4   8        7.38        8.86      2.83 o 
  -4   4   8        3.05        4.31      2.61 o 
                                                 
